# Supplementary material for: (Z)-3-[1-(4-Methoxy­anilino)ethyl­idene]-4,5-dihydro­furan-2(3H)-one
Source: Acta Crystallogr Sect E Struct Rep Online. 2008 Jun 21;64(Pt 7):o1328. doi: 10.1107/S1600536808016504 (PMC2961739; doi:10.1107/S1600536808016504)
Supplement: Supplementary file 2 [file e-64-o1328-Isup2.hkl]

# 
# h,k,l, Fc-squared, Fo-squared, sigma(Fo-squared) and status flag 
# 
data_I
_shelx_title ' 060205C in Pbca                  Pbca' 
_shelx_refln_list_code          4 
_shelx_F_calc_maximum      212.27 
_exptl_crystal_F_000       992.00 
_reflns_d_resolution_high  0.8409 
 
loop_ 
 _symmetry_equiv_pos_as_xyz 
 'x, y, z' 
 '-x+1/2, -y, z+1/2' 
 'x+1/2, -y+1/2, -z' 
 '-x, y+1/2, -z+1/2' 
 '-x, -y, -z' 
 'x-1/2, y, -z-1/2' 
 '-x-1/2, y-1/2, z' 
 'x, -y-1/2, z-1/2' 
 
_cell_length_a    12.5620 
_cell_length_b     7.5680 
_cell_length_c    24.5310 
_cell_angle_alpha  90.000 
_cell_angle_beta   90.000 
_cell_angle_gamma  90.000 
 
_shelx_F_squared_multiplier     1.000 
 
loop_ 
 _refln_index_h 
 _refln_index_k 
 _refln_index_l 
 _refln_F_squared_calc 
 _refln_F_squared_meas 
 _refln_F_squared_sigma 
 _refln_observed_status 
   4   0   0     2285.01     2219.06     71.44 o 
   6   0   0      657.13      643.44     17.89 o 
   8   0   0        2.83        1.59      7.66 o 
  10   0   0     2428.38     2080.96     83.49 o 
  12   0   0      156.68      212.89     31.33 o 
  14   0   0       11.40       85.63     23.84 o 
   2   1   0    18943.97    18875.48    398.36 o 
   4   1   0      504.45      488.41     14.79 o 
   6   1   0      211.77      190.11     14.68 o 
   8   1   0       68.58       66.72      9.89 o 
  10   1   0      367.41      357.92     24.60 o 
  12   1   0        1.39       32.12     19.84 o 
  14   1   0        4.02       59.61     21.43 o 
   0   2   0     3559.54     3140.02     74.88 o 
   2   2   0    24552.79    23783.91    348.83 o 
   4   2   0     1107.41     1080.76     21.48 o 
   6   2   0       94.12      118.23      9.59 o 
   8   2   0     1743.16     1697.08     38.22 o 
  10   2   0      202.39      207.16     15.56 o 
  12   2   0       20.87       50.38     15.06 o 
  14   2   0       23.13      102.30     16.08 o 
   2   3   0     2731.59     2623.15     40.18 o 
   4   3   0       50.11       58.22      5.03 o 
   6   3   0     1025.60     1028.21     23.72 o 
   8   3   0      410.01      409.10     17.21 o 
  10   3   0      229.96      226.46     15.46 o 
  12   3   0       59.71      110.90     16.88 o 
  14   3   0       60.28      195.76     18.72 o 
   0   4   0        5.52      -14.23      9.49 o 
   2   4   0     3304.54     3243.40     49.82 o 
   4   4   0       11.29        2.89      4.51 o 
   6   4   0      525.27      582.59     18.26 o 
   8   4   0      653.15      597.52     25.15 o 
  10   4   0       15.28       13.44     21.17 o 
  12   4   0       97.86      132.37     63.39 o 
   2   5   0      159.54      150.49     13.00 o 
   4   5   0       57.47       69.34      8.27 o 
   6   5   0     1676.48     1513.54     40.83 o 
   8   5   0      202.58      219.08     18.42 o 
  10   5   0       95.87      128.26     32.94 o 
  12   5   0      216.71      254.56     49.93 o 
   0   6   0       89.09       61.09     16.62 o 
   2   6   0      207.86      222.94     17.40 o 
   4   6   0      845.47      889.11     41.46 o 
   6   6   0        7.97       32.33     18.19 o 
   8   6   0      536.55      450.15     32.02 o 
  10   6   0       15.12       21.58     20.45 o 
   2   7   0       11.02        4.76      9.60 o 
   4   7   0       29.59       73.88     20.75 o 
   6   7   0       42.34       77.19     21.23 o 
   8   7   0      161.26      162.29     25.45 o 
   0   8   0      200.68      205.93     22.49 o 
   2   8   0       43.14       71.62     18.32 o 
   4   8   0      634.18      624.88     36.33 o 
   6   8   0      123.91      185.65     25.84 o 
   1   1   1     2064.87     2007.39     33.78 o 
   2   1   1    26225.85    24467.25    288.17 o 
   3   1   1      204.31      162.07      6.03 o 
   4   1   1     1298.65     1261.98     16.90 o 
   5   1   1      120.30      155.02      6.50 o 
   6   1   1      247.56      258.55      6.59 o 
   7   1   1      430.07      428.92      8.60 o 
   8   1   1       27.35       45.50      6.82 o 
   9   1   1     1323.54     1237.28     20.16 o 
  10   1   1      183.97      202.80     12.19 o 
  11   1   1       37.46       48.72     11.44 o 
  12   1   1       31.41       70.40     11.63 o 
  13   1   1       30.00       63.22     11.19 o 
  14   1   1       14.46       72.05     11.21 o 
   0   2   1    13187.92    12856.97    160.23 o 
   1   2   1    45058.40    40479.75    826.23 o 
   2   2   1     2732.80     2774.05     28.18 o 
   3   2   1      597.21      635.18     10.50 o 
   4   2   1     1709.62     1743.64     22.04 o 
   5   2   1       85.44       67.95      5.65 o 
   6   2   1      176.34      180.16      7.79 o 
   7   2   1       41.81       40.23      6.34 o 
   8   2   1      248.20      214.07      9.85 o 
   9   2   1     1235.40     1125.77     19.73 o 
  10   2   1      382.46      345.83     12.37 o 
  11   2   1     1634.89     1545.09     28.90 o 
  12   2   1       66.03      106.74     12.70 o 
  13   2   1        8.31       62.31     10.78 o 
  14   2   1        0.05       78.47     10.95 o 
   1   3   1     1085.90     1052.75     12.38 o 
   2   3   1      441.26      429.87      7.03 o 
   3   3   1      157.07      163.24      4.53 o 
   4   3   1     5129.92     5034.11     54.44 o 
   5   3   1       25.29       23.41      3.71 o 
   6   3   1       21.30       25.65      5.54 o 
   7   3   1        2.17       -8.81      5.87 o 
   8   3   1      733.64      712.95     15.38 o 
   9   3   1        2.19       -5.48      7.07 o 
  10   3   1       17.08       34.35      7.83 o 
  11   3   1       20.58       20.79      7.92 o 
  12   3   1        6.42       31.18     10.20 o 
  13   3   1       14.27      114.86     39.58 o 
  14   3   1        4.34      131.64     23.28 o 
   0   4   1     2793.81     2817.06     43.61 o 
   1   4   1      439.58      444.05      8.40 o 
   2   4   1        5.62        3.79      3.93 o 
   3   4   1       70.99       89.52      4.45 o 
   4   4   1     3481.09     3208.08     31.06 o 
   5   4   1      744.71      687.60     11.25 o 
   6   4   1       35.33       32.29      6.38 o 
   7   4   1      170.08      189.60      9.48 o 
   8   4   1      582.36      507.02     14.95 o 
   9   4   1      275.42      250.56     13.88 o 
  10   4   1       58.01       78.68     13.06 o 
  11   4   1        0.01       19.18      9.87 o 
  12   4   1       94.51      124.10     23.10 o 
  13   4   1       34.77       85.05     14.93 o 
   1   5   1      155.52      174.00      9.47 o 
   2   5   1      184.29      181.55      9.51 o 
   3   5   1      104.90      119.28      6.62 o 
   4   5   1      127.12      125.54      6.78 o 
   5   5   1       91.67       93.21     10.03 o 
   6   5   1     1196.40     1128.98     24.22 o 
   7   5   1      322.94      294.06     14.23 o 
   8   5   1        3.89       16.21      8.68 o 
   9   5   1       44.17       66.94      9.87 o 
  10   5   1        8.83       33.96     10.02 o 
  11   5   1       14.99       49.78     10.78 o 
  12   5   1        7.03       92.40     41.71 o 
   0   6   1       27.79       23.38     10.64 o 
   1   6   1       84.71       91.58      9.01 o 
   2   6   1        2.57        4.96      6.96 o 
   3   6   1      157.31      152.82      9.60 o 
   4   6   1      139.45      159.22     17.97 o 
   5   6   1      728.54      730.02     26.99 o 
   6   6   1        1.58       22.37     12.84 o 
   7   6   1      175.65      203.34     17.55 o 
   8   6   1      168.68      165.18     17.78 o 
   9   6   1        4.49       15.87     12.40 o 
  10   6   1       15.01       26.57     12.65 o 
  11   6   1        0.30       24.97     13.66 o 
   1   7   1        3.16        1.87      6.54 o 
   2   7   1       26.04       31.67      7.38 o 
   3   7   1       86.04      116.49     20.82 o 
   4   7   1        1.49       10.84     12.10 o 
   5   7   1        0.00       15.41     11.45 o 
   6   7   1      536.75      497.99     23.35 o 
   7   7   1      239.26      223.99     18.01 o 
   8   7   1        8.42       19.92     12.98 o 
   9   7   1       55.76       51.61     20.56 o 
   0   8   1        5.41       39.41     11.66 o 
   1   8   1        0.72       15.09      7.31 o 
   2   8   1      117.58      157.04     16.15 o 
   3   8   1        0.43       18.65     11.29 o 
   4   8   1       43.75      110.09     48.88 o 
   5   8   1        1.53       28.77     11.89 o 
   6   8   1       13.80       26.20     11.89 o 
   0   0   2     7499.95     6784.22    190.92 o 
   1   0   2      902.12      778.43     17.69 o 
   2   0   2    21707.64    19860.83    386.01 o 
   3   0   2      492.48      449.11     11.69 o 
   4   0   2      930.19      813.26     21.38 o 
   5   0   2      328.57      293.29      7.94 o 
   6   0   2      311.50      290.17      8.47 o 
   7   0   2       41.20       57.28      5.54 o 
   8   0   2        8.45       -4.37      5.17 o 
   9   0   2      468.62      479.81     17.45 o 
  10   0   2     5763.46     5254.16    119.36 o 
  11   0   2      161.19      183.25     22.12 o 
  12   0   2     1718.57     1579.72     51.10 o 
  13   0   2      421.09      466.08     28.46 o 
  14   0   2       39.87      101.81     16.80 o 
   1   1   2      306.75      329.44      5.30 o 
   2   1   2      128.74      104.95      7.01 o 
   3   1   2     1754.45     1701.53     20.62 o 
   4   1   2     1457.28     1503.94     21.84 o 
   5   1   2     1589.71     1631.62     21.14 o 
   6   1   2      288.84      269.24      6.84 o 
   7   1   2      227.44      249.03      7.14 o 
   8   1   2     1122.68     1092.39     18.02 o 
   9   1   2      593.51      568.53     13.41 o 
  10   1   2      527.15      507.60     15.50 o 
  11   1   2      115.18      145.65     14.79 o 
  12   1   2      261.54      227.48     15.09 o 
  13   1   2       12.77       46.31     10.97 o 
  14   1   2        1.53       71.88     12.58 o 
   0   2   2    14975.41    14600.06    179.49 o 
   1   2   2    18430.78    17259.27    157.16 o 
   2   2   2     7128.33     7182.71     68.66 o 
   3   2   2     1657.27     1672.55     22.21 o 
   4   2   2       85.99      113.02      5.74 o 
   5   2   2      927.89      982.75     15.19 o 
   6   2   2       63.25       95.50      6.55 o 
   7   2   2     1931.10     1900.32     35.66 o 
   8   2   2       61.57       68.17      7.97 o 
   9   2   2       85.75       93.71      8.79 o 
  10   2   2        5.74        3.13      7.30 o 
  11   2   2     1115.81     1030.25     22.79 o 
  12   2   2       10.17       34.09     10.47 o 
  13   2   2       63.25      138.96     13.49 o 
  14   2   2       36.70      130.75     15.28 o 
   1   3   2       80.53       84.27      3.97 o 
   2   3   2     2758.60     2906.11     29.22 o 
   3   3   2     3265.77     3174.86     30.08 o 
   4   3   2      158.74      160.68      4.68 o 
   5   3   2      264.54      253.82      6.78 o 
   6   3   2      774.81      688.59     13.54 o 
   7   3   2      670.03      631.14     13.87 o 
   8   3   2      349.36      334.90     11.42 o 
   9   3   2      643.01      562.19     14.42 o 
  10   3   2      132.67      163.86     10.36 o 
  11   3   2       37.33       45.84      7.88 o 
  12   3   2       48.74       76.35     12.42 o 
  13   3   2       63.79      192.42     24.01 o 
  14   3   2        9.14       94.75     15.63 o 
   0   4   2      904.44      975.02     19.40 o 
   1   4   2     1024.47     1061.83     13.25 o 
   2   4   2       80.88       89.67      5.58 o 
   3   4   2     1679.32     1626.54     18.74 o 
   4   4   2     1296.41     1192.58     14.06 o 
   5   4   2      397.32      399.91      8.64 o 
   6   4   2      179.34      191.95      9.03 o 
   7   4   2       12.18       27.01      6.89 o 
   8   4   2      170.56      167.42     10.81 o 
   9   4   2       11.54       18.95      8.99 o 
  10   4   2      776.42      726.15     20.28 o 
  11   4   2       82.38      119.70     16.00 o 
  12   4   2       90.59      136.66     23.10 o 
  13   4   2       49.45      122.15     34.52 o 
   1   5   2      174.37      190.00      9.53 o 
   2   5   2      100.77      125.62      8.30 o 
   3   5   2       52.45       54.38      6.39 o 
   4   5   2      576.67      553.56     11.31 o 
   5   5   2      220.30      231.00     12.69 o 
   6   5   2      578.66      513.97     16.33 o 
   7   5   2      128.43      146.07     11.75 o 
   8   5   2       24.16       18.90      8.96 o 
   9   5   2        3.63       23.62      8.64 o 
  10   5   2       99.29      120.15     18.95 o 
  11   5   2        0.00       33.73     11.96 o 
  12   5   2        0.30       48.32     18.86 o 
   0   6   2        1.75      -14.47      9.64 o 
   1   6   2        0.20       -4.29      7.23 o 
   2   6   2       99.06      112.98      8.98 o 
   3   6   2       12.64       19.08      6.94 o 
   4   6   2      584.51      540.00     23.36 o 
   5   6   2      559.21      525.62     23.39 o 
   6   6   2       88.24      127.20     15.72 o 
   7   6   2       10.62       16.27     11.01 o 
   8   6   2       75.72       85.87     15.25 o 
   9   6   2      420.48      386.61     22.04 o 
  10   6   2        0.33       12.98     30.78 o 
  11   6   2      200.76      218.30     26.13 o 
   1   7   2       49.39       71.16     11.33 o 
   2   7   2        1.19       -3.37      6.33 o 
   3   7   2       53.04       81.74     13.44 o 
   4   7   2      226.36      225.02     18.21 o 
   5   7   2       69.16       72.33     15.18 o 
   6   7   2        6.73       48.63     34.70 o 
   7   7   2       11.76       39.82     13.78 o 
   8   7   2        3.32       20.27     12.02 o 
   9   7   2       43.62       42.39     13.60 o 
   0   8   2       20.98       46.54     14.64 o 
   1   8   2       40.11       59.02      9.91 o 
   2   8   2       35.17       61.63     12.95 o 
   3   8   2       34.65       55.98     13.04 o 
   4   8   2        3.16        8.20     11.48 o 
   5   8   2       93.83       92.62     15.19 o 
   6   8   2      116.01      130.70     16.63 o 
   1   1   3      155.32      159.29      4.15 o 
   2   1   3     3182.91     3157.33     58.87 o 
   3   1   3     1534.58     1504.86     18.84 o 
   4   1   3     1982.43     1913.46     23.53 o 
   5   1   3       26.22       30.78      4.38 o 
   6   1   3      238.09      287.40      7.19 o 
   7   1   3      396.19      411.01      8.81 o 
   8   1   3      599.77      588.40     11.03 o 
   9   1   3      245.26      239.66     10.65 o 
  10   1   3      495.96      447.63     15.02 o 
  11   1   3      605.02      563.66     21.03 o 
  12   1   3      205.55      223.55     15.14 o 
  13   1   3        2.77       33.91     10.97 o 
  14   1   3      153.76      226.42     18.48 o 
   0   2   3     4304.54     4121.02     52.64 o 
   1   2   3     2295.96     2376.40     43.67 o 
   2   2   3      125.31      126.74      4.92 o 
   3   2   3     1472.21     1419.84     18.48 o 
   4   2   3      425.12      391.04      8.82 o 
   5   2   3      909.62      986.06     15.37 o 
   6   2   3      507.80      489.94     11.35 o 
   7   2   3      387.32      456.62     11.35 o 
   8   2   3      139.16      176.35      9.50 o 
   9   2   3      592.62      556.96     14.12 o 
  10   2   3      477.84      426.06     12.84 o 
  11   2   3     1105.91     1009.54     22.44 o 
  12   2   3       68.96       94.14     12.81 o 
  13   2   3      206.97      263.87     15.16 o 
  14   2   3       22.50      116.95     18.12 o 
   1   3   3     1467.43     1524.93     16.84 o 
   2   3   3      115.51      105.53      4.02 o 
   3   3   3      795.81      826.36     10.23 o 
   4   3   3        5.93        0.14      3.52 o 
   5   3   3     2075.64     2146.98     24.53 o 
   6   3   3      192.58      198.71      8.87 o 
   7   3   3      179.33      175.94      9.40 o 
   8   3   3        9.23       -1.15      6.56 o 
   9   3   3     1309.19     1225.26     22.43 o 
  10   3   3      293.71      279.02     11.29 o 
  11   3   3      285.55      274.80     11.23 o 
  12   3   3       14.79       43.70     11.99 o 
  13   3   3        0.02      154.38     39.97 o 
  14   3   3       17.89      177.69     22.71 o 
   0   4   3     6208.86     6053.29     88.47 o 
   1   4   3      395.72      374.42      7.50 o 
   2   4   3     2120.40     2134.82     23.20 o 
   3   4   3      482.24      451.15      8.34 o 
   4   4   3       24.32       21.23      3.55 o 
   5   4   3      155.54      151.21      7.82 o 
   6   4   3     2023.73     1996.95     27.27 o 
   7   4   3       33.32       42.19      8.07 o 
   8   4   3      194.03      205.33     11.69 o 
   9   4   3      116.21      139.76     15.10 o 
  10   4   3     1447.57     1313.22     27.77 o 
  11   4   3      247.55      278.17     14.67 o 
  12   4   3      208.19      245.08     14.40 o 
  13   4   3        0.44       47.67     16.98 o 
   1   5   3       14.68       25.54      6.66 o 
   2   5   3      174.62      162.89      8.52 o 
   3   5   3        4.34        7.73      4.66 o 
   4   5   3      127.97      138.32      7.24 o 
   5   5   3        6.07        2.79      7.70 o 
   6   5   3       19.44        7.15      8.98 o 
   7   5   3      230.86      231.27     13.40 o 
   8   5   3      613.68      602.83     18.08 o 
   9   5   3       49.77       54.42      9.55 o 
  10   5   3       56.69       94.29     18.57 o 
  11   5   3        0.57       43.72     17.69 o 
  12   5   3       26.90      119.48     35.15 o 
   0   6   3      118.47      135.75     14.90 o 
   1   6   3        6.17        8.82      7.37 o 
   2   6   3       13.13        2.57      7.33 o 
   3   6   3      371.42      348.43     12.16 o 
   4   6   3        1.28        6.53     12.12 o 
   5   6   3       11.08       -1.68     11.18 o 
   6   6   3       18.01       38.64     12.98 o 
   7   6   3      141.70      122.25     15.67 o 
   8   6   3        1.63       -7.40     11.71 o 
   9   6   3       18.81       24.05     12.61 o 
  10   6   3       28.22       30.49     12.86 o 
  11   6   3        0.01       58.33     27.24 o 
   1   7   3       32.24       47.56      7.74 o 
   2   7   3       21.07       34.87      7.70 o 
   3   7   3        0.55        8.16      7.47 o 
   4   7   3       60.92       48.05     12.96 o 
   5   7   3        7.85        7.67     11.51 o 
   6   7   3      120.61      146.80     17.26 o 
   7   7   3      258.14      238.61     17.64 o 
   8   7   3       51.32       62.30     21.62 o 
   9   7   3        5.34       35.79     13.39 o 
   0   8   3       31.84       25.66     11.18 o 
   1   8   3        0.70       25.98      8.85 o 
   2   8   3       43.03       62.08     14.75 o 
   3   8   3      125.58      149.25     17.29 o 
   4   8   3        8.13       24.71     12.26 o 
   5   8   3        0.58        0.84     12.06 o 
   6   8   3        0.40       -3.98     22.41 o 
   0   0   4     1063.16     1160.48     36.50 o 
   1   0   4     8482.58     8168.25    341.79 o 
   2   0   4     1748.13     1804.26     77.01 o 
   3   0   4      280.70      269.40     26.24 o 
   4   0   4       34.14       20.51      4.99 o 
   5   0   4     2422.70     2702.59     46.74 o 
   6   0   4     6250.23     7143.91    119.82 o 
   7   0   4     3272.88     3412.50    103.29 o 
   8   0   4     1528.39     1584.10     42.00 o 
   9   0   4      675.61      722.59     21.01 o 
  10   0   4       10.86       -3.75     16.15 o 
  11   0   4       15.67       31.10     15.73 o 
  12   0   4       22.99       68.02     17.45 o 
  13   0   4      631.42      577.95     31.30 o 
  14   0   4      589.04      595.98     31.43 o 
   1   1   4      938.59      933.99     11.99 o 
   2   1   4      900.86      863.01     11.00 o 
   3   1   4      512.60      499.21      9.31 o 
   4   1   4     1936.15     2030.42     28.11 o 
   5   1   4      732.17      843.89     13.35 o 
   6   1   4      323.07      357.32      9.09 o 
   7   1   4      489.15      500.87      9.84 o 
   8   1   4      579.41      600.59     11.41 o 
   9   1   4       40.22       43.65      7.21 o 
  10   1   4       18.88       18.20      8.89 o 
  11   1   4       36.48       43.08     11.53 o 
  12   1   4        0.02       21.72     10.13 o 
  13   1   4        1.44       46.71     11.39 o 
  14   1   4       82.96      174.99     13.66 o 
   0   2   4      660.39      624.77     11.36 o 
   1   2   4    21952.43    19934.03    188.48 o 
   2   2   4     3032.76     3034.20     34.99 o 
   3   2   4      132.90      149.79      5.41 o 
   4   2   4        4.03        1.06      3.68 o 
   5   2   4     3580.76     3758.48     58.20 o 
   6   2   4       22.76       24.84      5.30 o 
   7   2   4      148.01      175.82      8.62 o 
   8   2   4      136.91      133.29      8.77 o 
   9   2   4       37.67       53.47      8.18 o 
  10   2   4      763.07      714.74     16.18 o 
  11   2   4      133.33      172.35     12.02 o 
  12   2   4       57.00       81.70     11.99 o 
  13   2   4       83.06      121.34     12.97 o 
  14   2   4      176.97      257.90     17.21 o 
   1   3   4     2107.44     2051.48     20.45 o 
   2   3   4      589.49      531.54      8.49 o 
   3   3   4      495.11      509.10      7.77 o 
   4   3   4      257.28      284.39      6.01 o 
   5   3   4       11.56       19.67      4.29 o 
   6   3   4      202.05      215.78      8.80 o 
   7   3   4       18.76       27.16      6.85 o 
   8   3   4      112.69      122.11      8.77 o 
   9   3   4      463.54      401.80     12.60 o 
  10   3   4       22.34       21.48      7.19 o 
  11   3   4      176.14      186.41      9.88 o 
  12   3   4      419.26      391.06     20.70 o 
  13   3   4        6.10       97.29     30.79 o 
   0   4   4     3723.69     3782.66     50.58 o 
   1   4   4       97.90      108.20      5.24 o 
   2   4   4      530.24      511.52      8.98 o 
   3   4   4      161.91      206.81      6.40 o 
   4   4   4      220.98      218.56      6.03 o 
   5   4   4       92.58      104.73      6.09 o 
   6   4   4      237.25      246.99      9.58 o 
   7   4   4       37.06       26.71      7.47 o 
   8   4   4       24.17       16.02      7.64 o 
   9   4   4        1.18       14.24      7.08 o 
  10   4   4       48.42       83.53     10.29 o 
  11   4   4       77.10       94.93     11.02 o 
  12   4   4       48.20       87.85     18.79 o 
  13   4   4       13.47       60.55     34.39 o 
   1   5   4      435.68      403.90     11.91 o 
   2   5   4       23.95       23.80      5.91 o 
   3   5   4        9.10       12.96      5.49 o 
   4   5   4      135.97      124.31      8.07 o 
   5   5   4       71.95       83.10     11.92 o 
   6   5   4       11.35        9.83      9.49 o 
   7   5   4      490.62      454.76     16.21 o 
   8   5   4      439.28      414.43     15.71 o 
   9   5   4        8.28       28.90      9.29 o 
  10   5   4      106.15      141.92     18.44 o 
  11   5   4        8.23       45.62     18.92 o 
  12   5   4       17.43       77.08     10.32 o 
   0   6   4       61.48       80.13     12.34 o 
   1   6   4     1699.64     1617.43     34.70 o 
   2   6   4       89.97      109.55      9.24 o 
   3   6   4        4.38       12.69      6.75 o 
   4   6   4        0.14        1.18      7.42 o 
   5   6   4       21.08       10.05     11.78 o 
   6   6   4      393.14      356.79     19.50 o 
   7   6   4       50.12       59.52     14.46 o 
   8   6   4       31.23       57.72     14.00 o 
   9   6   4       61.33       61.02     13.67 o 
  10   6   4       99.98      109.42     22.47 o 
   1   7   4        3.68       -0.70      6.66 o 
   2   7   4       52.87       53.70      7.93 o 
   3   7   4      107.62      104.52     10.53 o 
   4   7   4        8.18       10.89     12.42 o 
   5   7   4        2.29        6.30     10.81 o 
   6   7   4        0.40       20.16     11.51 o 
   7   7   4        1.03       23.58     15.36 o 
   8   7   4       17.53       24.00     12.75 o 
   9   7   4       22.82       45.35     13.95 o 
   0   8   4       37.27       65.95     12.33 o 
   1   8   4        0.41       20.35      8.61 o 
   2   8   4       38.12       49.12     12.38 o 
   3   8   4        3.37       28.96     12.10 o 
   4   8   4       40.97       36.93     16.19 o 
   5   8   4       12.55       19.00     11.91 o 
   6   8   4       11.84       22.90     24.56 o 
   1   1   5      827.08      788.42     13.59 o 
   2   1   5      346.26      362.68      9.17 o 
   3   1   5       38.35       43.66      4.74 o 
   4   1   5     1098.51     1133.31     16.09 o 
   5   1   5      117.69      115.95      9.15 o 
   6   1   5     1380.56     1514.95     26.77 o 
   7   1   5     1053.45     1071.58     15.27 o 
   8   1   5      115.01      147.34      7.46 o 
   9   1   5      133.33      133.93      8.84 o 
  10   1   5       38.49       34.92      9.20 o 
  11   1   5      292.70      268.92     16.61 o 
  12   1   5      803.16      745.06     24.38 o 
  13   1   5      268.66      268.26     16.04 o 
  14   1   5       36.42      103.03     12.26 o 
   0   2   5       37.84       58.27      4.92 o 
   1   2   5      175.81      216.74      7.87 o 
   2   2   5        2.79        2.86      2.84 o 
   3   2   5     2841.59     2955.64     30.92 o 
   4   2   5      268.95      307.41      8.21 o 
   5   2   5     4044.46     4479.12     79.66 o 
   6   2   5       88.85      143.41      7.39 o 
   7   2   5       55.77       86.70      7.12 o 
   8   2   5      303.78      304.47     10.93 o 
   9   2   5        0.00       -9.89      6.59 o 
  10   2   5      183.60      194.67     10.31 o 
  11   2   5        0.25        2.69     10.78 o 
  12   2   5        7.62       38.06     10.95 o 
  13   2   5        1.83       44.17     10.60 o 
  14   2   5      210.77      251.14     15.02 o 
   1   3   5      695.31      689.54      9.14 o 
   2   3   5       12.79        9.02      2.94 o 
   3   3   5       58.72       72.17      3.95 o 
   4   3   5        1.48        9.15      3.12 o 
   5   3   5      303.29      315.92      8.11 o 
   6   3   5       49.41       41.26      6.25 o 
   7   3   5      192.24      182.57      9.45 o 
   8   3   5      326.19      280.59     10.59 o 
   9   3   5      133.82      171.08     10.33 o 
  10   3   5       46.22       47.88      8.01 o 
  11   3   5       29.39       44.40      7.58 o 
  12   3   5        3.54       39.21      8.31 o 
  13   3   5       34.68       67.09     10.55 o 
   0   4   5    11531.74    11551.35    144.07 o 
   1   4   5      981.85      951.93     12.94 o 
   2   4   5      386.59      418.98      8.44 o 
   3   4   5      488.40      484.91      9.46 o 
   4   4   5      672.12      628.72      9.68 o 
   5   4   5        4.94        9.79      4.69 o 
   6   4   5        4.09        2.44      5.73 o 
   7   4   5       14.93       10.86      7.36 o 
   8   4   5       15.35       10.12      7.33 o 
   9   4   5       11.27       10.09      7.22 o 
  10   4   5      378.12      377.99     15.14 o 
  11   4   5       36.64       41.72      9.35 o 
  12   4   5       60.75       97.71     14.81 o 
  13   4   5       32.83       84.41     24.42 o 
   1   5   5      283.81      288.85     10.85 o 
   2   5   5      906.76      854.71     15.72 o 
   3   5   5      124.49      146.26      8.33 o 
   4   5   5      205.87      192.38      9.19 o 
   5   5   5        3.96        2.88      6.05 o 
   6   5   5       44.26       30.08      9.00 o 
   7   5   5       88.05      113.89     11.07 o 
   8   5   5        2.95        0.90      7.59 o 
   9   5   5       44.92       50.50     10.24 o 
  10   5   5       17.01       30.83      9.15 o 
  11   5   5       76.66      105.73     12.70 o 
  12   5   5       17.54       59.17     18.00 o 
   0   6   5       42.79       63.41     12.03 o 
   1   6   5      526.27      503.46     19.83 o 
   2   6   5        1.14       13.32      7.08 o 
   3   6   5       80.50       77.27      9.99 o 
   4   6   5       11.95        6.30     12.43 o 
   5   6   5        7.16       31.11     12.46 o 
   6   6   5       28.80       29.59     12.10 o 
   7   6   5        3.89      -13.45     11.48 o 
   8   6   5       14.16       15.57     12.86 o 
   9   6   5       56.80       60.98     14.36 o 
  10   6   5        0.07       52.48     40.60 o 
   1   7   5       62.89       69.55      8.65 o 
   2   7   5       37.08       47.99      7.57 o 
   3   7   5      121.03      136.04     11.74 o 
   4   7   5       87.53      104.80     17.16 o 
   5   7   5       13.02       18.75     12.64 o 
   6   7   5       20.24       27.35     12.68 o 
   7   7   5        1.42      -13.32     11.21 o 
   8   7   5       47.49       32.44     13.87 o 
   9   7   5       55.09       34.02     16.34 o 
   0   8   5      165.61      175.22     15.11 o 
   1   8   5      144.18      169.35     12.65 o 
   2   8   5      153.83      148.07     16.06 o 
   3   8   5       41.81       48.69     12.94 o 
   4   8   5       66.43       57.59     13.19 o 
   5   8   5       11.18       21.92     12.31 o 
   6   8   5       33.48       44.52     13.51 o 
   0   0   6     2294.19     2067.08     63.92 o 
   1   0   6      276.63      260.11      8.98 o 
   2   0   6     5452.25     5182.92     84.26 o 
   3   0   6    13316.24    13233.38    194.29 o 
   4   0   6    19769.71    20404.52    311.27 o 
   5   0   6       21.69        9.27      4.98 o 
   6   0   6     6069.22     6726.04    129.57 o 
   7   0   6      248.81      226.89      9.18 o 
   8   0   6        1.77        3.04      8.77 o 
   9   0   6       35.22       47.64     11.36 o 
  10   0   6       27.13       12.49     16.84 o 
  11   0   6      541.00      553.21     29.07 o 
  12   0   6       90.61      104.84     18.77 o 
  13   0   6       44.11       44.84     25.34 o 
  14   0   6       22.28       74.40     17.75 o 
   1   1   6     1832.27     1754.93     27.92 o 
   2   1   6      262.87      272.23      8.13 o 
   3   1   6      379.12      416.63      9.84 o 
   4   1   6      406.07      377.83      8.77 o 
   5   1   6      882.10      818.84     16.28 o 
   6   1   6      506.91      503.09     11.00 o 
   7   1   6      396.67      408.43     10.62 o 
   8   1   6      427.96      413.91     10.03 o 
   9   1   6       10.64        1.42      6.30 o 
  10   1   6      224.31      214.06     19.43 o 
  11   1   6      398.86      327.75     16.75 o 
  12   1   6      138.31      159.04     15.48 o 
  13   1   6      104.72      140.32     14.08 o 
  14   1   6       11.58       65.96     11.82 o 
   0   2   6      995.80      941.24     15.81 o 
   1   2   6       58.02       79.49      3.93 o 
   2   2   6      237.06      261.64      5.85 o 
   3   2   6      520.13      513.54      7.95 o 
   4   2   6     1180.85     1254.40     17.85 o 
   5   2   6       13.56       29.74      5.24 o 
   6   2   6      357.42      320.63     13.93 o 
   7   2   6        5.34        3.18      5.97 o 
   8   2   6      380.67      365.56     11.63 o 
   9   2   6      568.68      518.75     13.58 o 
  10   2   6        1.43        3.84      7.22 o 
  11   2   6      286.42      283.44     21.62 o 
  12   2   6        9.94       28.26     10.48 o 
  13   2   6        0.10       25.68      9.62 o 
  14   2   6        7.34       70.78     18.91 o 
   1   3   6      516.45      520.62      8.07 o 
   2   3   6      274.92      292.31      6.22 o 
   3   3   6      315.82      295.74      6.50 o 
   4   3   6      168.08      181.95      5.54 o 
   5   3   6      210.48      212.23      8.56 o 
   6   3   6        7.56       17.92      6.11 o 
   7   3   6      224.33      192.16      9.45 o 
   8   3   6       67.68       67.62      8.24 o 
   9   3   6        0.12        0.84      6.77 o 
  10   3   6        8.68        9.68      6.85 o 
  11   3   6       27.27       35.87      7.76 o 
  12   3   6        0.00       12.51     12.84 o 
  13   3   6        2.07       38.52      9.76 o 
   0   4   6      220.18      220.63      8.95 o 
   1   4   6      200.24      186.06      5.88 o 
   2   4   6     2509.68     2379.32     24.36 o 
   3   4   6       66.99       79.64      4.67 o 
   4   4   6      140.78      152.79      5.98 o 
   5   4   6       18.07       26.42      5.20 o 
   6   4   6       39.78       49.36      6.37 o 
   7   4   6       44.44       65.39      8.50 o 
   8   4   6       20.90       10.46      7.55 o 
   9   4   6       58.59       59.46      9.48 o 
  10   4   6        0.11       10.94      8.89 o 
  11   4   6        0.01       18.14      9.28 o 
  12   4   6       10.44       43.33     16.23 o 
  13   4   6        2.41       35.79     22.36 o 
   1   5   6       19.48       41.16      6.47 o 
   2   5   6      651.47      638.70     13.52 o 
   3   5   6      159.23      179.61      8.93 o 
   4   5   6       33.38       33.52      6.53 o 
   5   5   6       29.64       24.09      6.67 o 
   6   5   6       48.39       24.83      9.26 o 
   7   5   6       49.29       51.96      9.55 o 
   8   5   6        1.20       13.96      8.18 o 
   9   5   6       18.22       32.62      9.62 o 
  10   5   6        6.86       28.88      9.27 o 
  11   5   6       28.99       55.08      9.59 o 
  12   5   6        1.00       52.43     19.31 o 
   0   6   6     1823.27     1671.11     38.65 o 
   1   6   6      478.29      458.44     13.69 o 
   2   6   6       16.03       18.45      7.22 o 
   3   6   6       55.57       50.02     11.58 o 
   4   6   6       10.09        4.70      7.83 o 
   5   6   6       45.07       41.52     11.62 o 
   6   6   6        3.65       13.25     11.07 o 
   7   6   6       17.29        1.18     11.63 o 
   8   6   6        2.18        3.32     12.27 o 
   9   6   6       66.72      108.06     15.98 o 
  10   6   6        3.23       48.83     29.63 o 
   1   7   6       41.37       45.03      8.14 o 
   2   7   6       50.54       62.56      9.84 o 
   3   7   6        1.17       19.90      8.34 o 
   4   7   6       96.62       72.81     13.68 o 
   5   7   6        4.53       -3.59     12.08 o 
   6   7   6        0.86        7.56     12.26 o 
   7   7   6       17.98       16.07     12.40 o 
   8   7   6        1.42        0.87     11.24 o 
   0   8   6      163.59      168.18     16.36 o 
   1   8   6       32.22       46.05      9.65 o 
   2   8   6        6.54       24.20      8.78 o 
   3   8   6        4.51       19.53     11.32 o 
   4   8   6       20.00       26.47     12.32 o 
   5   8   6       27.03       26.89     11.65 o 
   6   8   6        0.06       17.95     11.23 o 
   1   1   7     2557.46     2523.60     30.79 o 
   2   1   7      925.58      959.91     15.79 o 
   3   1   7       10.70       20.58      4.69 o 
   4   1   7        5.26        7.14      3.93 o 
   5   1   7     1476.40     1512.64     33.44 o 
   6   1   7      957.86     1017.38     15.95 o 
   7   1   7        0.49       -2.61      5.33 o 
   8   1   7       51.12       46.32      6.27 o 
   9   1   7      103.84       95.80      8.33 o 
  10   1   7        0.10       -8.17      8.39 o 
  11   1   7       32.39       54.98     12.78 o 
  12   1   7      169.27      207.55     16.01 o 
  13   1   7      168.23      199.97     15.69 o 
  14   1   7       10.16       50.82     10.58 o 
   0   2   7     1501.60     1554.91     23.59 o 
   1   2   7      380.73      367.52      8.88 o 
   2   2   7     1390.82     1374.14     16.65 o 
   3   2   7      181.53      215.98      6.38 o 
   4   2   7     1383.92     1459.95     20.42 o 
   5   2   7     3098.37     3162.08     38.02 o 
   6   2   7       17.52       18.72      5.41 o 
   7   2   7     1327.04     1358.15     30.92 o 
   8   2   7       42.10       39.50      7.56 o 
   9   2   7        0.16       -6.97      9.92 o 
  10   2   7      318.36      309.68     12.30 o 
  11   2   7       27.10       27.32     12.04 o 
  12   2   7        0.40       27.58     12.45 o 
  13   2   7        0.17       36.83      9.99 o 
  14   2   7       13.40       67.28     11.31 o 
   1   3   7       78.76      106.60      4.73 o 
   2   3   7      132.08      120.08      5.01 o 
   3   3   7      137.42      135.43      5.32 o 
   4   3   7     1777.64     1742.38     23.68 o 
   5   3   7        2.52       -2.15      3.65 o 
   6   3   7      452.77      449.08     11.61 o 
   7   3   7       11.26       12.67      6.68 o 
   8   3   7      139.02      164.71      9.71 o 
   9   3   7        0.86       -0.64      6.79 o 
  10   3   7        0.89       -0.04      7.57 o 
  11   3   7       37.76       38.08      8.24 o 
  12   3   7       15.84       41.23     12.84 o 
  13   3   7        6.73       27.36     11.74 o 
   0   4   7      451.95      449.72     13.55 o 
   1   4   7       14.81       16.34      3.71 o 
   2   4   7       16.12       17.03      3.93 o 
   3   4   7       48.72       58.82      4.71 o 
   4   4   7       34.79       59.30      4.99 o 
   5   4   7      130.11      143.09      7.25 o 
   6   4   7       37.97       44.98      7.50 o 
   7   4   7       17.48        6.92      7.33 o 
   8   4   7        2.25       -1.81      6.91 o 
   9   4   7       43.02       65.55     10.41 o 
  10   4   7      429.60      404.25     15.95 o 
  11   4   7       15.80       52.88      9.99 o 
  12   4   7      231.12      225.69     16.24 o 
   1   5   7       10.11        2.94      6.33 o 
   2   5   7       32.32       51.73      6.95 o 
   3   5   7        0.35       -0.73      5.50 o 
   4   5   7       27.84       30.77      7.72 o 
   5   5   7       12.91        8.73      6.06 o 
   6   5   7        0.59       -2.35      7.91 o 
   7   5   7       10.37        9.61      8.91 o 
   8   5   7       71.15       89.19     10.71 o 
   9   5   7       18.31       27.56      9.27 o 
  10   5   7       62.80       72.73     13.49 o 
  11   5   7        1.68       25.43      9.28 o 
   0   6   7        6.39        7.58     12.73 o 
   1   6   7      156.52      170.75     10.59 o 
   2   6   7       56.18       72.03      8.49 o 
   3   6   7        0.16      -10.85      7.24 o 
   4   6   7       22.98       22.56      7.67 o 
   5   6   7       15.50       13.00     20.67 o 
   6   6   7       20.11       15.10     11.52 o 
   7   6   7       12.85       27.17     12.67 o 
   8   6   7        0.00      -15.14     11.19 o 
   9   6   7       28.16       56.56     19.96 o 
  10   6   7       21.22       64.79     27.95 o 
   1   7   7        2.38        5.53      6.72 o 
   2   7   7      159.87      154.66     11.96 o 
   3   7   7        0.61       -4.36      9.68 o 
   4   7   7        1.85       14.89     15.60 o 
   5   7   7        0.45        9.80     11.27 o 
   6   7   7        0.07      -15.95     10.75 o 
   7   7   7        7.88       -6.82     11.42 o 
   8   7   7        0.43        6.68     11.84 o 
   0   8   7      124.71      117.41     14.24 o 
   1   8   7        0.12       11.47     10.31 o 
   2   8   7       33.62       41.29      9.93 o 
   3   8   7       32.24       33.19     26.71 o 
   4   8   7       67.14       70.05     13.27 o 
   5   8   7       43.44       81.86     14.83 o 
   0   0   8     7861.37     7188.90    201.71 o 
   1   0   8      917.20      919.09     33.96 o 
   2   0   8     1796.09     1897.04     33.14 o 
   3   0   8     2308.56     2324.41     39.67 o 
   4   0   8     1382.55     1581.26     29.50 o 
   5   0   8        1.12        7.24      5.45 o 
   6   0   8     3889.32     4222.35     97.17 o 
   7   0   8      599.65      596.68     14.36 o 
   8   0   8       10.02        1.08      8.44 o 
   9   0   8      291.96      337.54     17.15 o 
  10   0   8      122.91      141.45     21.05 o 
  11   0   8      114.00      132.80     20.79 o 
  12   0   8       57.17       82.69     21.34 o 
  13   0   8       57.82       99.32     19.85 o 
  14   0   8        3.39       30.65     14.39 o 
   1   1   8      314.72      324.14      7.83 o 
   2   1   8       68.01      101.71      6.43 o 
   3   1   8      509.80      516.72     11.45 o 
   4   1   8      216.36      270.61      9.17 o 
   5   1   8       28.04       30.78      4.89 o 
   6   1   8      426.09      447.96     10.99 o 
   7   1   8      334.61      349.68     10.86 o 
   8   1   8      203.89      201.08     10.98 o 
   9   1   8       58.02       68.92      9.97 o 
  10   1   8        0.07       -4.43      8.07 o 
  11   1   8      139.93      140.54     14.79 o 
  12   1   8        4.05       16.46     11.03 o 
  13   1   8        1.88       22.13     11.10 o 
  14   1   8        2.69       51.70     11.00 o 
   0   2   8     2796.32     2838.27     46.88 o 
   1   2   8       49.89       49.57      4.56 o 
   2   2   8       22.92       24.75      3.72 o 
   3   2   8     1910.21     1889.10     22.93 o 
   4   2   8     1204.59     1290.90     18.98 o 
   5   2   8      679.31      682.03     13.25 o 
   6   2   8      111.99      120.35      7.89 o 
   7   2   8      533.54      538.20     13.12 o 
   8   2   8       57.68       73.27      7.87 o 
   9   2   8        2.80        1.79      6.79 o 
  10   2   8        0.04       -4.02      9.26 o 
  11   2   8      284.83      242.79     12.56 o 
  12   2   8        8.34       38.79     11.06 o 
  13   2   8        8.20       39.78     11.58 o 
   1   3   8       21.99       12.49      3.46 o 
   2   3   8      261.36      305.90      6.85 o 
   3   3   8      463.13      497.21      8.60 o 
   4   3   8        1.27        8.28      3.67 o 
   5   3   8      237.07      223.25      8.82 o 
   6   3   8      122.20      129.15      8.30 o 
   7   3   8      204.72      186.66      9.72 o 
   8   3   8        1.32       -8.52      6.74 o 
   9   3   8      124.61      155.54     10.07 o 
  10   3   8      272.39      217.41     11.55 o 
  11   3   8        1.53        5.88      7.85 o 
  12   3   8       90.48      105.33     10.83 o 
  13   3   8        0.54       20.47     15.82 o 
   0   4   8       13.47        4.33      5.38 o 
   1   4   8      678.58      656.38     10.33 o 
   2   4   8      313.58      340.34      7.80 o 
   3   4   8        1.38        1.15      4.10 o 
   4   4   8      171.85      174.96      6.66 o 
   5   4   8       88.24      100.37      6.74 o 
   6   4   8       19.44       13.61      7.12 o 
   7   4   8      272.47      256.53     11.47 o 
   8   4   8      184.30      192.66     11.45 o 
   9   4   8       78.60       89.22     10.98 o 
  10   4   8       18.30       26.70      9.73 o 
  11   4   8       22.46       41.93      9.59 o 
  12   4   8        7.49       18.37     28.81 o 
   1   5   8      145.33      141.27      8.47 o 
   2   5   8      150.59      154.97      8.93 o 
   3   5   8        6.12        2.99      5.54 o 
   4   5   8        0.36        8.00      6.79 o 
   5   5   8        0.36       -2.38      5.90 o 
   6   5   8       72.97       63.21      9.38 o 
   7   5   8        2.39        3.55      7.69 o 
   8   5   8       16.89       22.55      8.25 o 
   9   5   8      167.16      173.69     12.94 o 
  10   5   8       62.70       91.75     11.24 o 
  11   5   8       53.36       84.74     17.58 o 
   0   6   8      278.27      277.57     16.58 o 
   1   6   8      587.61      528.82     14.51 o 
   2   6   8       14.33       18.14      7.05 o 
   3   6   8       37.91       34.79      8.31 o 
   4   6   8       20.14        8.63      7.75 o 
   5   6   8       29.84       17.56     11.01 o 
   6   6   8      239.21      209.91     17.32 o 
   7   6   8        7.74        3.25     11.88 o 
   8   6   8        6.15       30.13     16.03 o 
   9   6   8       22.00       37.36     21.82 o 
  10   6   8        0.45       20.65     22.18 o 
   1   7   8       65.49       83.31      8.65 o 
   2   7   8       20.72       12.50      8.22 o 
   3   7   8        6.49       10.38      8.49 o 
   4   7   8        0.18        0.61     11.24 o 
   5   7   8       18.09       17.97     11.71 o 
   6   7   8        1.35       -4.33     11.34 o 
   7   7   8        2.07       -8.44     11.41 o 
   8   7   8       16.59       37.35     13.10 o 
   0   8   8       20.61       37.45     11.00 o 
   1   8   8       35.54       36.05      9.28 o 
   2   8   8       64.75       86.43     16.15 o 
   3   8   8       41.30       47.78     12.82 o 
   4   8   8        5.13       30.77     21.56 o 
   5   8   8       24.33       21.10     11.26 o 
   1   1   9      480.42      470.84      9.26 o 
   2   1   9      120.79      124.80      6.76 o 
   3   1   9       26.94       36.72      5.25 o 
   4   1   9      201.59      175.94      8.20 o 
   5   1   9       79.60      119.43      7.88 o 
   6   1   9      378.06      374.35     10.70 o 
   7   1   9      741.44      822.11     15.84 o 
   8   1   9       87.83       92.62      8.06 o 
   9   1   9        1.07       -1.15      7.19 o 
  10   1   9       22.66       12.59      8.51 o 
  11   1   9       94.03       95.06     10.55 o 
  12   1   9       80.95      101.15     13.64 o 
  13   1   9        8.41       23.58     11.22 o 
  14   1   9       10.67       68.39     11.75 o 
   0   2   9     1376.48     1341.42     38.90 o 
   1   2   9     1247.00     1236.84     17.32 o 
   2   2   9      250.46      215.22      6.66 o 
   3   2   9      596.89      605.44     10.64 o 
   4   2   9      191.54      169.23      7.45 o 
   5   2   9      490.05      474.53     11.50 o 
   6   2   9       29.41       30.44      6.44 o 
   7   2   9        2.96        1.44      6.39 o 
   8   2   9      291.30      282.92     10.98 o 
   9   2   9       39.61       42.57      8.20 o 
  10   2   9       26.20       26.75      8.95 o 
  11   2   9      172.42      151.16     12.18 o 
  12   2   9       14.69       19.42      8.43 o 
  13   2   9        8.74       33.69     10.77 o 
   1   3   9      116.28      122.30      5.36 o 
   2   3   9      618.06      626.72      9.92 o 
   3   3   9       77.98       78.52      4.74 o 
   4   3   9      183.18      141.43      5.89 o 
   5   3   9        7.51        2.71      5.50 o 
   6   3   9        3.59        5.91      6.07 o 
   7   3   9        0.01        0.22      6.41 o 
   8   3   9       14.40        9.36      7.16 o 
   9   3   9      151.07      173.33     10.34 o 
  10   3   9      300.89      247.99     10.69 o 
  11   3   9      171.33      167.89     12.23 o 
  12   3   9      181.96      198.10     12.22 o 
  13   3   9       32.15       40.70     19.41 o 
   0   4   9      699.17      708.65     16.00 o 
   1   4   9       93.29       93.12      5.52 o 
   2   4   9        1.83        2.31      4.22 o 
   3   4   9       86.86      110.41      5.89 o 
   4   4   9       68.04       78.70      5.66 o 
   5   4   9       59.35       74.67      6.82 o 
   6   4   9      174.18      174.19     10.01 o 
   7   4   9       13.03       15.89      7.99 o 
   8   4   9        9.38        0.72      6.76 o 
   9   4   9       19.54       12.02      8.73 o 
  10   4   9      187.70      169.66     12.30 o 
  11   4   9        1.45       12.85      8.63 o 
  12   4   9        0.34        9.16     19.68 o 
   1   5   9        4.76        3.57      5.87 o 
   2   5   9       36.68       31.51      6.59 o 
   3   5   9        4.83        8.25      6.13 o 
   4   5   9       47.12       41.92      8.16 o 
   5   5   9        0.61       -6.72      5.93 o 
   6   5   9       10.24        9.25      8.43 o 
   7   5   9        5.75        2.55      7.85 o 
   8   5   9       98.69      100.71     10.81 o 
   9   5   9       47.20       52.59     10.63 o 
  10   5   9       39.02       59.25     12.33 o 
  11   5   9       84.81      112.58     11.68 o 
   0   6   9        1.27        5.15     10.23 o 
   1   6   9        8.13        5.79      6.95 o 
   2   6   9       12.54       15.46      6.85 o 
   3   6   9        3.16        2.80      7.52 o 
   4   6   9        8.59        2.46      6.98 o 
   5   6   9       40.36       49.07     12.37 o 
   6   6   9        0.66        4.15     10.64 o 
   7   6   9        4.58       22.72     12.69 o 
   8   6   9        2.83       -8.58     11.06 o 
   9   6   9       18.56       33.55     19.44 o 
  10   6   9        1.25       12.27     10.00 o 
   1   7   9        4.67        2.64      6.60 o 
   2   7   9       12.91       15.37      8.61 o 
   3   7   9        7.66        8.72     11.83 o 
   4   7   9        1.55        1.00     10.69 o 
   5   7   9       37.31       15.92     32.48 o 
   6   7   9        3.47       19.07     11.62 o 
   7   7   9       37.07       33.78     12.87 o 
   8   7   9       52.94       33.83     13.95 o 
   0   8   9      140.73      161.34     16.24 o 
   1   8   9       18.01       33.26      8.97 o 
   2   8   9       73.45       55.41      9.93 o 
   3   8   9        7.47       32.04     12.27 o 
   4   8   9       14.31       20.12     12.21 o 
   5   8   9       58.33       57.06     14.31 o 
   0   0  10      158.02      167.88     18.73 o 
   1   0  10      659.46      579.82     20.23 o 
   2   0  10      497.52      540.06     14.65 o 
   3   0  10      245.97      217.20     10.21 o 
   4   0  10     2275.40     2322.47     55.33 o 
   5   0  10      273.28      304.02     19.75 o 
   6   0  10      126.17      139.60     10.33 o 
   7   0  10        0.00       -4.06      7.33 o 
   8   0  10       62.07       64.98     11.81 o 
   9   0  10       24.72       30.73     11.13 o 
  10   0  10     1101.62     1033.72     28.20 o 
  11   0  10      171.85      196.92     32.65 o 
  12   0  10      114.90      134.53     21.07 o 
  13   0  10       16.07       42.75     17.72 o 
  14   0  10      258.11      260.28     23.30 o 
   1   1  10      655.97      683.38     11.84 o 
   2   1  10      472.48      487.91     13.81 o 
   3   1  10      553.31      549.82     12.60 o 
   4   1  10      370.28      384.60     11.06 o 
   5   1  10      188.41      180.37      8.99 o 
   6   1  10      203.24      187.90      8.84 o 
   7   1  10      127.71      138.98      8.71 o 
   8   1  10      172.49      187.54      9.95 o 
   9   1  10      208.01      205.06     13.11 o 
  10   1  10      167.86      197.80     13.26 o 
  11   1  10        6.03        9.62      8.42 o 
  12   1  10      139.24      131.98     14.90 o 
  13   1  10       57.60       77.62     13.15 o 
   0   2  10      121.96      114.36      8.64 o 
   1   2  10      287.31      304.69      7.79 o 
   2   2  10     2260.95     2238.11     53.10 o 
   3   2  10      193.49      188.09      8.66 o 
   4   2  10      100.87      123.37      7.16 o 
   5   2  10     1231.35     1188.34     19.12 o 
   6   2  10        1.47        5.32      6.09 o 
   7   2  10       62.14       76.36      7.94 o 
   8   2  10      198.54      197.68     12.50 o 
   9   2  10       16.46        5.57      6.99 o 
  10   2  10        1.59        3.69     10.57 o 
  11   2  10        5.21        6.36      8.38 o 
  12   2  10       18.79        9.15     10.88 o 
  13   2  10       43.09       67.83     13.09 o 
   1   3  10        5.34        6.65      3.73 o 
   2   3  10        1.92       -0.83      3.46 o 
   3   3  10       25.85       36.48      4.41 o 
   4   3  10      174.41      169.41      6.55 o 
   5   3  10      111.98      133.81      8.87 o 
   6   3  10       59.50       50.65      7.45 o 
   7   3  10      141.62      144.37      9.48 o 
   8   3  10      216.14      216.17     10.57 o 
   9   3  10        0.52        4.22      6.85 o 
  10   3  10      123.12      106.70      9.17 o 
  11   3  10       66.52       86.45     10.38 o 
  12   3  10       39.99       74.67     10.21 o 
  13   3  10        3.44       19.52     12.37 o 
   0   4  10     1010.33     1085.83     27.15 o 
   1   4  10       11.49       11.37      4.62 o 
   2   4  10      133.57      138.88      6.50 o 
   3   4  10       89.01       82.42      7.54 o 
   4   4  10      113.35      124.83      6.37 o 
   5   4  10      151.38      161.28      8.12 o 
   6   4  10      353.77      325.22     12.28 o 
   7   4  10        0.23        1.18      7.43 o 
   8   4  10        0.13       -6.47      6.77 o 
   9   4  10        0.15        4.55      8.62 o 
  10   4  10        7.41       12.44      7.74 o 
  11   4  10       22.85       33.22      9.50 o 
  12   4  10        1.53       15.08     11.21 o 
   1   5  10      157.37      171.11      9.29 o 
   2   5  10      122.31      129.62      8.42 o 
   3   5  10       49.84       47.32      7.25 o 
   4   5  10        1.62        3.72      7.60 o 
   5   5  10       35.04       18.57      6.97 o 
   6   5  10       32.89       34.05      8.54 o 
   7   5  10       52.65       39.83      9.60 o 
   8   5  10        0.00        7.85      8.25 o 
   9   5  10        0.58       -1.27      9.64 o 
  10   5  10        1.65        8.46     12.88 o 
  11   5  10      103.68      121.96     12.24 o 
   0   6  10      118.13      142.28     14.14 o 
   1   6  10      138.93      136.64      9.73 o 
   2   6  10       24.43       17.27      6.56 o 
   3   6  10       29.60       29.72      8.55 o 
   4   6  10      170.61      141.59     11.01 o 
   5   6  10       56.92       61.68     12.67 o 
   6   6  10       13.10        3.45     10.85 o 
   7   6  10      139.79      158.87     17.75 o 
   8   6  10       99.31      101.01     15.62 o 
   9   6  10      151.53      163.26     22.03 o 
   1   7  10        6.03       -6.22      6.66 o 
   2   7  10        1.83       -6.58      7.13 o 
   3   7  10        0.00      -11.17      7.45 o 
   4   7  10        1.52       -1.86     16.25 o 
   5   7  10        0.03       16.33     11.59 o 
   6   7  10       13.96        6.43     11.52 o 
   7   7  10        6.05        9.91     20.10 o 
   0   8  10      221.71      208.29     16.30 o 
   1   8  10        1.64        8.75      8.31 o 
   2   8  10       19.19       19.60      8.66 o 
   3   8  10        2.61        3.80     11.43 o 
   4   8  10        5.80        1.44     12.05 o 
   1   1  11     1744.19     1750.36     30.42 o 
   2   1  11      190.87      188.44      8.51 o 
   3   1  11       35.10       21.70      5.54 o 
   4   1  11       88.57       93.25      7.47 o 
   5   1  11       56.65       63.15      7.24 o 
   6   1  11      269.22      257.80      9.82 o 
   7   1  11        0.01        6.89      6.07 o 
   8   1  11        4.52       -1.27      6.43 o 
   9   1  11        6.65        2.05      8.53 o 
  10   1  11      212.00      215.89     12.72 o 
  11   1  11        4.08        2.78      9.04 o 
  12   1  11       37.34       49.78     12.08 o 
  13   1  11       18.16       29.84     11.16 o 
   0   2  11      886.09      935.75     21.24 o 
   1   2  11     2907.46     3174.09     47.17 o 
   2   2  11        1.30        1.63      4.17 o 
   3   2  11       33.29       40.09      6.31 o 
   4   2  11      526.92      562.19     12.55 o 
   5   2  11      291.20      324.96     10.30 o 
   6   2  11       15.63        9.36      6.39 o 
   7   2  11       34.13       31.51      7.38 o 
   8   2  11       18.17       10.53      7.11 o 
   9   2  11      187.01      156.11     12.08 o 
  10   2  11      204.92      182.45     12.30 o 
  11   2  11       79.71       93.00     10.83 o 
  12   2  11        0.33       12.34      9.79 o 
  13   2  11       10.83       44.57     14.31 o 
   1   3  11       26.23       25.59      4.47 o 
   2   3  11      700.64      670.55     11.04 o 
   3   3  11      115.45      134.84      6.48 o 
   4   3  11      116.05      132.90      6.62 o 
   5   3  11        0.88        1.56      6.27 o 
   6   3  11       59.70       55.88      7.78 o 
   7   3  11       36.45       40.45      7.77 o 
   8   3  11      193.95      181.14     10.05 o 
   9   3  11        0.11        2.60      6.89 o 
  10   3  11       22.55       20.48      7.41 o 
  11   3  11       49.39       57.38     10.09 o 
  12   3  11      132.58      130.29     13.25 o 
   0   4  11      503.46      504.25     16.31 o 
   1   4  11       15.99       25.60      5.01 o 
   2   4  11       24.40       30.47      5.13 o 
   3   4  11       49.56       68.72      5.47 o 
   4   4  11      190.09      196.32      7.26 o 
   5   4  11        4.76        5.15      6.05 o 
   6   4  11     1056.27     1025.50     20.79 o 
   7   4  11      160.59      161.91     10.65 o 
   8   4  11       19.35       23.58      7.57 o 
   9   4  11      131.67      111.32     10.33 o 
  10   4  11        0.03       11.70      7.54 o 
  11   4  11       24.26       20.25      9.17 o 
  12   4  11        0.63        3.86     11.67 o 
   1   5  11       79.87       93.94      8.12 o 
   2   5  11      102.12      111.99      8.49 o 
   3   5  11      100.29       97.82      8.14 o 
   4   5  11       20.10        6.63      7.29 o 
   5   5  11        0.85       -8.84      5.89 o 
   6   5  11       45.70       40.29      8.49 o 
   7   5  11       83.71       89.74     10.73 o 
   8   5  11        5.83       10.47      8.63 o 
   9   5  11        0.39        9.62     10.64 o 
  10   5  11       35.42       28.16      9.31 o 
  11   5  11        1.63       33.31     12.89 o 
   0   6  11      116.73      110.67     13.10 o 
   1   6  11       13.72        9.61      8.30 o 
   2   6  11        0.14       -2.36      6.16 o 
   3   6  11       51.07       61.96      9.13 o 
   4   6  11        5.08        8.07      7.87 o 
   5   6  11       47.59       57.59     10.31 o 
   6   6  11       23.86       10.51     12.23 o 
   7   6  11        2.58       -0.51     11.26 o 
   8   6  11       30.45       26.02     12.32 o 
   9   6  11       35.29       25.12     10.98 o 
   1   7  11        0.64       -1.83      7.50 o 
   2   7  11       13.38       15.36      8.32 o 
   3   7  11       24.33       28.15      9.04 o 
   4   7  11        2.66       -8.76     11.02 o 
   5   7  11       23.57        5.01     12.20 o 
   6   7  11       23.61       16.03     12.12 o 
   7   7  11       46.84       32.18     19.45 o 
   0   8  11       53.02       50.19     12.69 o 
   1   8  11        0.00       -0.86      9.32 o 
   2   8  11        7.07       10.08      8.37 o 
   3   8  11        6.65        7.93     11.32 o 
   0   0  12    18250.94    17809.24    494.13 o 
   1   0  12    10811.45    10861.94    216.48 o 
   2   0  12      270.97      295.56     16.54 o 
   3   0  12        0.10       -2.86      5.83 o 
   4   0  12      693.84      715.00     18.83 o 
   5   0  12      152.65      148.84     18.25 o 
   6   0  12      126.76      146.38     14.07 o 
   7   0  12      128.90      133.53     11.89 o 
   8   0  12        0.97       -0.18     14.26 o 
   9   0  12       18.91       33.45     11.74 o 
  10   0  12      291.17      248.74     16.12 o 
  11   0  12       40.58       53.26     18.35 o 
  12   0  12        2.66       10.10     14.94 o 
  13   0  12       46.06       67.97     22.39 o 
   1   1  12     1260.50     1326.71     21.82 o 
   2   1  12      472.90      517.30     12.67 o 
   3   1  12      791.73      846.55     16.84 o 
   4   1  12      473.20      469.19     12.75 o 
   5   1  12      134.83      137.50      9.53 o 
   6   1  12       58.91       85.60      9.05 o 
   7   1  12        2.86        1.84      6.06 o 
   8   1  12        3.40        2.89      6.68 o 
   9   1  12      409.88      363.13     15.27 o 
  10   1  12       40.19       50.91      9.84 o 
  11   1  12       17.08       10.89      8.93 o 
  12   1  12        3.29       11.27     11.43 o 
  13   1  12        0.21       19.72     11.15 o 
   0   2  12      792.37      896.81     21.34 o 
   1   2  12      446.40      447.01     10.78 o 
   2   2  12       45.33       47.22      5.50 o 
   3   2  12     1058.00     1047.77     19.57 o 
   4   2  12        1.41       -2.71      5.35 o 
   5   2  12      696.22      774.15     15.70 o 
   6   2  12       41.55       58.26      7.52 o 
   7   2  12       15.03       12.64      6.98 o 
   8   2  12       52.08       34.23      7.59 o 
   9   2  12      118.92      139.07      9.98 o 
  10   2  12        5.47        9.05      8.87 o 
  11   2  12       35.52       51.34     10.02 o 
  12   2  12        4.28        4.18      9.00 o 
  13   2  12        0.59       14.65     10.68 o 
   1   3  12        1.83       -4.22      4.02 o 
   2   3  12      710.52      724.94     11.33 o 
   3   3  12        5.27        8.99      5.23 o 
   4   3  12       85.04      111.48      8.16 o 
   5   3  12       19.78       21.38      6.95 o 
   6   3  12      108.71      123.67      9.31 o 
   7   3  12       26.96       32.80      7.69 o 
   8   3  12        6.47       -1.06      6.40 o 
   9   3  12      151.92      152.56      9.93 o 
  10   3  12        0.09       -5.79      6.41 o 
  11   3  12        7.82        2.15      8.24 o 
  12   3  12        8.68       23.92     10.80 o 
   0   4  12      201.13      238.89     11.17 o 
   1   4  12       93.08       85.62      6.36 o 
   2   4  12      223.99      229.51      8.12 o 
   3   4  12       36.91       49.43      5.74 o 
   4   4  12       30.49       34.15      6.10 o 
   5   4  12       56.48       57.36      7.51 o 
   6   4  12       40.38       51.55      8.47 o 
   7   4  12       74.26       84.02      9.16 o 
   8   4  12        0.41       -5.32      7.29 o 
   9   4  12       48.51       46.83      8.98 o 
  10   4  12        1.45       -4.43      7.25 o 
  11   4  12        8.56        7.99     13.04 o 
   1   5  12       11.04        4.43      6.12 o 
   2   5  12       10.65        4.72      6.50 o 
   3   5  12       11.14       -0.99      6.29 o 
   4   5  12        0.08        0.96      6.85 o 
   5   5  12       27.85       29.29      7.87 o 
   6   5  12      119.46      101.16     10.85 o 
   7   5  12       59.67       67.09     10.46 o 
   8   5  12        6.30       15.10      8.68 o 
   9   5  12        0.39       -8.11      8.42 o 
  10   5  12       19.43       18.08      9.94 o 
   0   6  12        5.44       30.92     10.84 o 
   1   6  12       12.70       13.39      6.65 o 
   2   6  12       71.59       72.33      8.19 o 
   3   6  12       38.36       24.88      6.96 o 
   4   6  12       25.73       15.99     11.73 o 
   5   6  12      664.73      609.81     20.27 o 
   6   6  12      131.77      155.03     16.80 o 
   7   6  12       60.16       52.08     13.56 o 
   8   6  12      245.25      203.20     15.69 o 
   9   6  12        3.03        0.01     12.76 o 
   1   7  12        2.82       -8.58      8.27 o 
   2   7  12        7.29      -10.19      7.80 o 
   3   7  12        5.47        4.87      9.26 o 
   4   7  12       12.18       14.06      8.41 o 
   5   7  12        8.75       23.63     12.43 o 
   6   7  12        1.82        1.94     14.58 o 
   7   7  12       24.39       25.59     17.06 o 
   0   8  12       58.50       75.54     26.00 o 
   1   8  12        1.23       17.70      8.39 o 
   2   8  12       15.09        8.34      9.08 o 
   3   8  12       27.08       22.23     14.12 o 
   1   1  13       24.68       33.00      6.13 o 
   2   1  13     3011.40     3305.76     45.43 o 
   3   1  13        1.43       -2.59      5.60 o 
   4   1  13       54.24       60.47      7.52 o 
   5   1  13       35.61       45.92      7.65 o 
   6   1  13       80.93       96.90      9.56 o 
   7   1  13       12.72       17.66      7.03 o 
   8   1  13        1.92        0.46      6.76 o 
   9   1  13      469.66      429.12     17.63 o 
  10   1  13      209.97      218.11     13.09 o 
  11   1  13       89.21      106.52     14.62 o 
  12   1  13       10.60       24.16     11.86 o 
  13   1  13        0.21        4.07     10.61 o 
   0   2  13     3639.47     3969.35     58.81 o 
   1   2  13       78.22      113.65      7.26 o 
   2   2  13      228.38      264.90     10.66 o 
   3   2  13       20.99       23.00      6.98 o 
   4   2  13       99.66      136.66      9.72 o 
   5   2  13       78.33      107.71      8.44 o 
   6   2  13       87.26      103.90      8.55 o 
   7   2  13        9.85       10.69      7.00 o 
   8   2  13        0.01       -1.42      6.96 o 
   9   2  13       74.94       59.92      8.44 o 
  10   2  13        1.25       -4.26      8.45 o 
  11   2  13      389.80      330.95     14.70 o 
  12   2  13        2.47        0.82      8.51 o 
   1   3  13      506.73      504.57     11.23 o 
   2   3  13      122.45      140.71      7.59 o 
   3   3  13       54.66       71.92      6.77 o 
   4   3  13      303.31      307.78     10.92 o 
   5   3  13      189.63      190.41      9.89 o 
   6   3  13       11.40       19.39      7.10 o 
   7   3  13       50.94       45.32      8.14 o 
   8   3  13       35.42       30.33      7.51 o 
   9   3  13       85.63      100.97      9.28 o 
  10   3  13        3.46       -2.28      7.20 o 
  11   3  13       64.02       87.48     11.35 o 
  12   3  13       15.02       18.27     10.13 o 
   0   4  13      204.89      223.23     11.26 o 
   1   4  13       39.92       39.63      5.87 o 
   2   4  13       18.03       15.31      5.37 o 
   3   4  13      664.46      680.32     12.39 o 
   4   4  13     1358.37     1336.39     27.27 o 
   5   4  13      125.17      144.09     10.12 o 
   6   4  13      404.42      368.45     13.06 o 
   7   4  13       60.65       68.54      8.89 o 
   8   4  13      153.62      155.43     11.49 o 
   9   4  13        2.13       -2.88      7.47 o 
  10   4  13       47.99       56.64      8.79 o 
  11   4  13        0.24        7.56      9.94 o 
   1   5  13       22.05       17.88      6.51 o 
   2   5  13        0.16       -6.49      6.18 o 
   3   5  13       11.83        4.07      5.87 o 
   4   5  13       89.49       90.19      9.37 o 
   5   5  13       60.41       52.98      8.82 o 
   6   5  13       98.71       91.31     10.46 o 
   7   5  13        1.49       -9.04      8.21 o 
   8   5  13       12.01       -3.32      8.78 o 
   9   5  13       39.46       40.94      9.57 o 
  10   5  13       47.16       57.31     10.62 o 
   0   6  13        2.27        1.81      8.89 o 
   1   6  13       13.94        0.76      6.55 o 
   2   6  13        0.15       -1.21     12.50 o 
   3   6  13        2.91       -4.72      7.64 o 
   4   6  13      105.07      117.73     15.21 o 
   5   6  13        8.43       32.93      8.99 o 
   6   6  13       49.30       68.56     14.26 o 
   7   6  13       17.70       31.31     11.85 o 
   8   6  13        1.33        4.79     10.06 o 
   1   7  13        0.73       -5.93      6.49 o 
   2   7  13        0.05       -1.88      7.85 o 
   3   7  13        4.46       -3.76      9.20 o 
   4   7  13        6.51        2.01      7.98 o 
   5   7  13       20.61       14.75     12.00 o 
   6   7  13       56.69       44.37     13.07 o 
   0   8  13        4.23       11.57     15.53 o 
   1   8  13       88.74       77.47     10.62 o 
   0   0  14        6.28      -20.69     13.79 o 
   1   0  14      313.59      381.39     19.35 o 
   2   0  14       98.22      131.93     14.64 o 
   3   0  14        7.14        2.40     10.65 o 
   4   0  14     1200.03     1247.85     28.26 o 
   5   0  14      141.34      151.64     11.73 o 
   6   0  14        0.00       -6.82      7.46 o 
   7   0  14      531.67      561.66     19.60 o 
   8   0  14       60.46       62.76     25.02 o 
   9   0  14      163.95      165.25     14.98 o 
  10   0  14      149.44      126.72     18.91 o 
  11   0  14      526.37      420.93     30.41 o 
  12   0  14       54.21       79.63     20.08 o 
  13   0  14        1.04       16.67     21.23 o 
   1   1  14      206.01      208.06      9.46 o 
   2   1  14      125.61      128.38      8.75 o 
   3   1  14      234.51      244.13     10.57 o 
   4   1  14      280.93      295.13     11.67 o 
   5   1  14      128.79      141.74     10.37 o 
   6   1  14       35.54       62.60      9.71 o 
   7   1  14       17.74       17.77      8.00 o 
   8   1  14      532.94      520.65     14.48 o 
   9   1  14      477.10      404.28     15.32 o 
  10   1  14      190.27      200.64     13.56 o 
  11   1  14       27.13       24.08     14.70 o 
  12   1  14       89.19       89.90     13.80 o 
  13   1  14       18.40       46.27     13.29 o 
   0   2  14     3371.76     3435.79     60.12 o 
   1   2  14      134.60      151.28      8.05 o 
   2   2  14        3.63       13.58      6.38 o 
   3   2  14        6.16       11.18      6.94 o 
   4   2  14      711.78      745.45     17.83 o 
   5   2  14       83.62      119.70      8.80 o 
   6   2  14        7.54       16.26      7.34 o 
   7   2  14      142.69      160.46     10.27 o 
   8   2  14      397.97      379.18     12.69 o 
   9   2  14      200.49      207.68     10.73 o 
  10   2  14      116.71      136.69     12.44 o 
  11   2  14       95.46      102.12     11.61 o 
  12   2  14        1.03        2.20      8.65 o 
   1   3  14      177.47      188.73      8.45 o 
   2   3  14      419.60      455.13     11.10 o 
   3   3  14        1.66       -2.98      5.48 o 
   4   3  14       18.75       31.94      7.15 o 
   5   3  14       71.39       74.31      8.44 o 
   6   3  14       22.75        9.93      7.58 o 
   7   3  14       16.18        6.28      7.03 o 
   8   3  14        0.17       -2.74      6.49 o 
   9   3  14       73.82       63.52      8.91 o 
  10   3  14       57.34       75.74      9.16 o 
  11   3  14        2.33        6.07      8.55 o 
  12   3  14       38.51       31.26     10.80 o 
   0   4  14      171.62      188.88     11.41 o 
   1   4  14       36.81       36.90      5.77 o 
   2   4  14      167.08      175.67      7.87 o 
   3   4  14       97.68      109.85      7.44 o 
   4   4  14        7.28       10.48      6.15 o 
   5   4  14       41.72       44.24      8.41 o 
   6   4  14      285.38      273.18     15.33 o 
   7   4  14      150.57      151.00     10.87 o 
   8   4  14        4.26       -5.90      7.61 o 
   9   4  14       17.78       11.15      7.81 o 
  10   4  14      315.21      282.90     13.01 o 
  11   4  14       17.25       18.90      9.44 o 
   1   5  14       51.63       75.57      7.58 o 
   2   5  14        0.34       -0.36      6.15 o 
   3   5  14       62.58       75.99      9.54 o 
   4   5  14       73.43       77.36      9.40 o 
   5   5  14      139.90      121.59     10.47 o 
   6   5  14       35.79       29.86     11.31 o 
   7   5  14        3.12        4.55     10.04 o 
   8   5  14        0.04      -10.92      8.20 o 
   9   5  14        7.65        6.09      8.65 o 
  10   5  14        0.73       -7.83     10.10 o 
   0   6  14       57.22       54.70     11.93 o 
   1   6  14      155.66      155.67     10.13 o 
   2   6  14      231.63      256.99     13.49 o 
   3   6  14       31.01       40.10      8.76 o 
   4   6  14      180.87      165.89     11.93 o 
   5   6  14      477.08      430.52     16.74 o 
   6   6  14       36.98       37.31     12.32 o 
   7   6  14      140.95      128.54     20.06 o 
   8   6  14       28.17        3.37     17.41 o 
   1   7  14       27.70       34.20      9.10 o 
   2   7  14       52.02       53.62     10.07 o 
   3   7  14       31.46       11.86      8.92 o 
   4   7  14       39.57       36.18      9.78 o 
   5   7  14        7.47        0.51     26.82 o 
   6   7  14        1.73       -5.86     16.86 o 
   1   1  15       99.91      107.54      7.84 o 
   2   1  15      243.93      284.41     11.41 o 
   3   1  15       54.14       55.13      7.95 o 
   4   1  15       44.76       48.29      8.34 o 
   5   1  15      319.03      314.41     12.65 o 
   6   1  15        5.30        9.08      8.19 o 
   7   1  15       82.39       86.54     10.45 o 
   8   1  15      483.93      454.50     15.37 o 
   9   1  15      497.86      401.64     18.80 o 
  10   1  15        4.09       -5.48      8.55 o 
  11   1  15       21.83       19.36      9.44 o 
  12   1  15        0.10        8.05     10.89 o 
   0   2  15      272.61      280.28     19.90 o 
   1   2  15      198.23      193.82      9.25 o 
   2   2  15       18.23       16.43      7.07 o 
   3   2  15       31.93       39.68      8.45 o 
   4   2  15      190.48      198.33     11.38 o 
   5   2  15     1241.18     1169.29     20.89 o 
   6   2  15       58.73       65.93      8.51 o 
   7   2  15      416.63      379.67     12.55 o 
   8   2  15      106.97       89.11      8.90 o 
   9   2  15        0.16        1.43      7.31 o 
  10   2  15      421.16      357.11     15.49 o 
  11   2  15        6.46        2.87      8.78 o 
  12   2  15       64.14       59.84     10.73 o 
   1   3  15      702.22      664.21     14.82 o 
   2   3  15        2.53       -1.03      5.76 o 
   3   3  15        2.04       12.48      6.17 o 
   4   3  15      340.64      365.90     11.71 o 
   5   3  15        1.00        6.48      7.35 o 
   6   3  15       63.92       73.89      9.09 o 
   7   3  15      178.50      177.18     12.78 o 
   8   3  15        5.87        1.67      7.13 o 
   9   3  15      489.43      445.11     13.88 o 
  10   3  15       53.62       66.64      9.09 o 
  11   3  15       89.04       69.23     11.63 o 
   0   4  15      867.54      911.51     20.99 o 
   1   4  15      131.24      161.80      8.08 o 
   2   4  15      422.84      429.99     10.75 o 
   3   4  15        0.65        1.59      5.40 o 
   4   4  15       75.73       99.79      8.17 o 
   5   4  15      166.19      173.08     10.41 o 
   6   4  15      582.53      547.60     15.63 o 
   7   4  15      355.17      325.84     13.85 o 
   8   4  15       26.13       -0.09      8.11 o 
   9   4  15        5.72        8.68      8.02 o 
  10   4  15       75.43       61.68      9.41 o 
   1   5  15        0.06       -2.07      6.01 o 
   2   5  15       26.03       21.50      6.89 o 
   3   5  15      138.13      136.62     10.88 o 
   4   5  15       50.14       44.93      8.84 o 
   5   5  15       76.88       87.22     10.58 o 
   6   5  15        0.01      -10.58     11.55 o 
   7   5  15       75.57       65.65     10.12 o 
   8   5  15       26.86       15.05      9.69 o 
   9   5  15       33.14       40.32     12.05 o 
   0   6  15        4.17       16.77     13.77 o 
   1   6  15        7.39       10.33      7.43 o 
   2   6  15       52.55       48.38     10.78 o 
   3   6  15       54.21       68.19     10.58 o 
   4   6  15       21.58       21.34      8.94 o 
   5   6  15        9.79        0.79      7.39 o 
   6   6  15        3.98       13.63     12.06 o 
   7   6  15       10.03        2.88     11.02 o 
   8   6  15       13.10       -4.86     16.38 o 
   1   7  15       63.57       64.46      9.98 o 
   2   7  15       19.06       11.31     13.47 o 
   3   7  15        0.79        5.51      8.13 o 
   4   7  15       40.50       42.25     10.21 o 
   5   7  15       58.65       71.96     28.13 o 
   0   0  16      989.59     1086.90     52.21 o 
   1   0  16      167.02      168.02     16.07 o 
   2   0  16      487.71      508.83     25.26 o 
   3   0  16        3.20       -7.48     11.94 o 
   4   0  16      437.12      480.98     25.77 o 
   5   0  16       30.63       11.00     14.49 o 
   6   0  16     2716.27     2662.62     59.14 o 
   7   0  16     2512.91     2318.32     97.14 o 
   8   0  16      338.85      298.58     25.02 o 
   9   0  16      148.08      126.57     21.43 o 
  10   0  16      271.92      295.41     18.63 o 
  11   0  16       56.07       57.76     18.51 o 
  12   0  16       40.53       29.95     18.22 o 
   1   1  16       56.92       71.54     10.32 o 
   2   1  16     1728.67     1677.53     29.85 o 
   3   1  16       24.19       40.04      7.74 o 
   4   1  16       42.83       50.99      8.69 o 
   5   1  16       90.87      119.14     10.60 o 
   6   1  16      294.85      301.39     13.38 o 
   7   1  16       60.52       59.24      9.86 o 
   8   1  16       23.79       22.96      8.00 o 
   9   1  16      105.54      128.12     12.47 o 
  10   1  16       28.23       34.62      9.71 o 
  11   1  16       19.93       11.92      9.18 o 
  12   1  16        0.38       -7.27     10.89 o 
   0   2  16     2805.32     2742.56     51.55 o 
   1   2  16      961.95      983.63     18.19 o 
   2   2  16        7.64       12.09      6.94 o 
   3   2  16       65.04       85.85      9.75 o 
   4   2  16        0.61       -5.29      7.66 o 
   5   2  16     1058.04     1066.30     22.86 o 
   6   2  16      797.47      770.45     17.65 o 
   7   2  16      116.51      132.58     10.34 o 
   8   2  16       92.33      101.17     10.24 o 
   9   2  16        4.66        3.67      7.33 o 
  10   2  16       53.93       56.35     10.85 o 
  11   2  16       73.51       53.00     14.71 o 
  12   2  16        0.25        2.15      9.21 o 
   1   3  16      376.32      406.04     12.37 o 
   2   3  16       89.09      109.87      8.15 o 
   3   3  16       62.15       67.83      8.69 o 
   4   3  16      442.68      411.28     12.84 o 
   5   3  16      297.76      284.77     11.90 o 
   6   3  16       31.21       22.84      7.82 o 
   7   3  16       36.39       30.05      9.43 o 
   8   3  16      312.08      248.26     12.46 o 
   9   3  16        0.00       -2.34      7.40 o 
  10   3  16      158.85      162.53     14.49 o 
  11   3  16        6.54       -3.13      9.76 o 
   0   4  16      133.57      179.38     12.35 o 
   1   4  16      353.47      341.12      9.97 o 
   2   4  16       16.52       14.38      6.19 o 
   3   4  16        0.94        0.07      5.37 o 
   4   4  16      408.01      409.19     13.89 o 
   5   4  16      459.76      454.20     20.29 o 
   6   4  16      197.81      192.23     11.56 o 
   7   4  16        0.85       -2.27      7.45 o 
   8   4  16       90.55       90.49     10.08 o 
   9   4  16       28.45       13.15      8.40 o 
  10   4  16        3.96       -0.80     11.24 o 
   1   5  16      174.47      192.50      9.69 o 
   2   5  16       37.10       39.35      6.99 o 
   3   5  16       40.24       26.59      8.50 o 
   4   5  16       63.95       49.80     15.37 o 
   5   5  16       15.57        8.10      9.00 o 
   6   5  16      144.49      141.39     15.80 o 
   7   5  16       33.24       45.48     13.93 o 
   8   5  16        1.66       -4.36     12.17 o 
   9   5  16       26.26       18.08      9.62 o 
   0   6  16       15.91       29.32     11.12 o 
   1   6  16      150.79      174.54     11.03 o 
   2   6  16       32.24       30.86      9.12 o 
   3   6  16      265.23      261.19     13.81 o 
   4   6  16       26.99       23.73      8.95 o 
   5   6  16       13.29       13.01      8.92 o 
   6   6  16       15.84        9.45     11.41 o 
   7   6  16       10.24       -3.03     19.51 o 
   1   7  16        5.08       12.51      8.87 o 
   2   7  16       66.09       90.04     23.52 o 
   3   7  16       30.95       45.80      9.96 o 
   4   7  16       22.07       17.65     15.31 o 
   1   1  17       27.24       16.98      9.57 o 
   2   1  17       36.41       51.72      8.85 o 
   3   1  17      559.21      553.64     15.92 o 
   4   1  17       30.59       28.55      8.52 o 
   5   1  17      231.60      264.55     12.82 o 
   6   1  17       42.72       59.07      9.80 o 
   7   1  17      345.79      338.23     14.43 o 
   8   1  17      525.60      509.63     17.40 o 
   9   1  17      210.55      215.98     13.57 o 
  10   1  17       13.09       -1.04      8.98 o 
  11   1  17      127.44      121.77     13.06 o 
  12   1  17       38.13       18.77     13.41 o 
   0   2  17      141.78      177.26     14.23 o 
   1   2  17      128.07      163.14     13.45 o 
   2   2  17      140.18      165.86     11.17 o 
   3   2  17      897.43      923.84     20.85 o 
   4   2  17      674.30      708.22     18.60 o 
   5   2  17     1875.76     1843.95     32.41 o 
   6   2  17      954.74      895.96     22.39 o 
   7   2  17        0.22       -8.63      7.05 o 
   8   2  17       72.21       63.57      8.97 o 
   9   2  17       62.65       69.08     11.16 o 
  10   2  17       72.73       58.79     11.36 o 
  11   2  17        2.23      -11.34      8.90 o 
   1   3  17       33.48       44.29      7.52 o 
   2   3  17       14.94       14.71      7.34 o 
   3   3  17      368.09      373.29     12.52 o 
   4   3  17       10.23       18.99      8.00 o 
   5   3  17       36.69       32.00      8.21 o 
   6   3  17      433.40      409.30     13.18 o 
   7   3  17       38.01       38.01      8.48 o 
   8   3  17       34.07       35.97      8.65 o 
   9   3  17       22.72       11.44      8.00 o 
  10   3  17       50.34       50.97     10.84 o 
  11   3  17       12.00      -14.35      9.57 o 
   0   4  17       89.56      105.54     10.68 o 
   1   4  17      736.25      783.49     14.25 o 
   2   4  17       29.94       34.12      6.47 o 
   3   4  17      688.99      672.23     13.11 o 
   4   4  17      106.10      116.68      9.48 o 
   5   4  17       75.29       88.73     10.09 o 
   6   4  17        5.49        2.88      8.85 o 
   7   4  17        0.00       -9.64      6.97 o 
   8   4  17        1.39      -10.91      7.27 o 
   9   4  17        0.07       -7.48      7.96 o 
  10   4  17        1.14       -6.77      8.39 o 
   1   5  17      629.63      623.10     14.64 o 
   2   5  17       81.91       78.02      8.15 o 
   3   5  17       84.02       85.50     10.01 o 
   4   5  17       95.26      108.67     11.80 o 
   5   5  17        0.93       -9.56      9.31 o 
   6   5  17        0.10       -3.42     10.02 o 
   7   5  17       11.50       -5.36     12.79 o 
   8   5  17       19.50       17.54      9.61 o 
   0   6  17      191.66      209.78     17.43 o 
   1   6  17      241.12      232.40     11.45 o 
   2   6  17      165.25      171.15     13.51 o 
   3   6  17        3.89       10.82      8.62 o 
   4   6  17        7.45        0.31      8.25 o 
   5   6  17        0.48       -7.41      8.29 o 
   6   6  17        5.65       -2.63     10.33 o 
   1   7  17      174.99      179.71     12.25 o 
   2   7  17        1.38        9.61      9.69 o 
   3   7  17       44.26       47.36     10.02 o 
   0   0  18      102.78      120.78     24.93 o 
   1   0  18      676.79      785.44     32.94 o 
   2   0  18     1742.85     1724.84     50.71 o 
   3   0  18     2271.85     2188.85     72.46 o 
   4   0  18     1701.90     1700.24     51.32 o 
   5   0  18     4200.62     4089.93     98.35 o 
   6   0  18     1003.68      965.58     38.24 o 
   7   0  18       35.78       39.85     16.67 o 
   8   0  18       57.78       40.07     17.11 o 
   9   0  18        0.48      -16.54     14.76 o 
  10   0  18      119.39      111.60     14.55 o 
  11   0  18       45.45       44.00     13.70 o 
   1   1  18      518.83      504.52     16.69 o 
   2   1  18       15.88       16.09      9.45 o 
   3   1  18      375.46      380.51     14.26 o 
   4   1  18       70.37       93.08     10.84 o 
   5   1  18      143.63      176.57     12.56 o 
   6   1  18       39.61       46.30      9.92 o 
   7   1  18      331.60      299.13     13.73 o 
   8   1  18        2.96       -4.79     11.32 o 
   9   1  18      255.00      230.81     13.85 o 
  10   1  18        2.64       -3.01      8.88 o 
  11   1  18       17.26       17.48      9.71 o 
   0   2  18      259.02      227.24     15.41 o 
   1   2  18        0.37       -1.64      7.84 o 
   2   2  18        3.28        4.95      7.57 o 
   3   2  18        3.52        6.69      7.82 o 
   4   2  18      432.00      456.99     15.63 o 
   5   2  18      136.90      173.80     12.42 o 
   6   2  18        7.10       11.55      7.65 o 
   7   2  18      295.01      311.80     12.72 o 
   8   2  18       46.61       48.19      8.66 o 
   9   2  18        1.24        1.22     11.10 o 
  10   2  18        0.09       -6.47      9.49 o 
  11   2  18       40.32       13.26     12.59 o 
   1   3  18      263.28      280.71     11.69 o 
   2   3  18      220.67      238.81     12.84 o 
   3   3  18       47.95       58.87      8.85 o 
   4   3  18        0.10        1.26      7.24 o 
   5   3  18      289.34      253.93     11.57 o 
   6   3  18       33.30       17.53      8.16 o 
   7   3  18       17.52        7.84      7.87 o 
   8   3  18       16.10        4.83      7.95 o 
   9   3  18       34.24       27.35      8.47 o 
  10   3  18        2.97       -6.48      9.48 o 
   0   4  18      136.81      172.99     12.40 o 
   1   4  18      345.03      348.40     11.93 o 
   2   4  18      283.47      290.60      9.47 o 
   3   4  18      699.19      690.62     13.54 o 
   4   4  18       22.69       23.69      9.85 o 
   5   4  18       15.30       16.02      7.89 o 
   6   4  18       48.44       41.26      8.67 o 
   7   4  18       27.85       20.50      8.77 o 
   8   4  18       65.81       31.73     10.92 o 
   9   4  18        4.65      -11.71      7.81 o 
   1   5  18      176.04      193.39     10.19 o 
   2   5  18       30.31       33.27      7.12 o 
   3   5  18      242.33      343.56     79.86 o 
   4   5  18       85.29       91.24     10.98 o 
   5   5  18       12.15       -0.23     16.77 o 
   6   5  18        0.00      -14.76     15.61 o 
   7   5  18       21.92        6.27     14.67 o 
   8   5  18       24.98       57.41     15.12 o 
   0   6  18      138.61      164.42     15.82 o 
   1   6  18      446.85      449.16     14.49 o 
   2   6  18      178.37      182.32     13.43 o 
   3   6  18        9.19        7.20      8.99 o 
   4   6  18        0.41       -3.38      8.02 o 
   5   6  18       18.45       25.33     11.66 o 
   6   6  18       14.49       15.45     11.88 o 
   1   7  18        1.25        5.30      8.79 o 
   1   1  19      219.01      214.97     15.34 o 
   2   1  19      161.41      189.53     28.27 o 
   3   1  19      140.73      151.40     14.75 o 
   4   1  19      453.71      477.91     16.27 o 
   5   1  19     1023.39     1006.94     22.87 o 
   6   1  19      257.58      255.89     13.04 o 
   7   1  19       18.32       19.09      9.52 o 
   8   1  19        8.55       -0.98     10.54 o 
   9   1  19        1.02      -11.76      8.62 o 
  10   1  19       18.29        6.92      9.39 o 
  11   1  19        7.05        7.25     11.15 o 
   0   2  19      379.11      405.96     45.73 o 
   1   2  19       35.96       37.46      8.39 o 
   2   2  19      158.29      182.10     12.39 o 
   3   2  19      395.16      382.15     14.60 o 
   4   2  19     1098.55     1105.36     24.18 o 
   5   2  19      289.58      288.65     13.45 o 
   6   2  19      470.21      478.35     16.38 o 
   7   2  19      447.32      414.40     13.88 o 
   8   2  19      112.42      136.19     10.73 o 
   9   2  19       33.13        4.89      9.84 o 
  10   2  19       16.69       -2.80     10.72 o 
   1   3  19       10.13        5.80      7.29 o 
   2   3  19      351.04      350.26     14.50 o 
   3   3  19      452.24      454.93     13.82 o 
   4   3  19       76.37       96.39      9.23 o 
   5   3  19       14.74        3.58      8.61 o 
   6   3  19       77.81       95.94      9.73 o 
   7   3  19       14.34       14.55      8.10 o 
   8   3  19       99.52       88.85     15.53 o 
   9   3  19       65.39       57.08     10.70 o 
  10   3  19       18.87       -1.98     10.03 o 
   0   4  19      256.57      253.37     13.01 o 
   1   4  19      673.93      670.90     13.46 o 
   2   4  19        6.53        3.28      5.71 o 
   3   4  19        1.22        4.73      6.38 o 
   4   4  19      106.66      115.72     16.21 o 
   5   4  19      172.79      186.89     12.48 o 
   6   4  19       47.41       45.04      9.30 o 
   7   4  19        6.43       11.94      8.08 o 
   8   4  19        2.13       14.83      8.97 o 
   9   4  19        6.45      -11.08      7.39 o 
   1   5  19       44.80       45.38      7.81 o 
   2   5  19       49.36       37.47      7.76 o 
   3   5  19       31.34       17.50      9.04 o 
   4   5  19       49.37       10.00     25.82 o 
   5   5  19        0.01       -8.03     18.99 o 
   6   5  19       10.30        5.70     10.73 o 
   7   5  19       39.85       28.35     30.34 o 
   0   6  19      292.65      271.48     17.23 o 
   1   6  19       29.36       39.23     10.22 o 
   2   6  19        9.06        1.61      9.92 o 
   3   6  19       33.64       19.45      8.88 o 
   4   6  19        3.45       -0.37      9.11 o 
   5   6  19        7.20       21.69     12.20 o 
   0   0  20      469.10      491.04     37.37 o 
   1   0  20        0.78      -17.41     13.07 o 
   2   0  20       54.62       61.88     17.88 o 
   3   0  20        1.10        5.36     14.98 o 
   4   0  20        1.23       -7.69     17.99 o 
   5   0  20      750.32      728.90     34.36 o 
   6   0  20      332.75      342.90     30.98 o 
   7   0  20     1323.54     1283.10     47.29 o 
   8   0  20      196.76      202.74     24.95 o 
   9   0  20        4.44      -20.16     24.00 o 
  10   0  20       10.89       23.13     12.79 o 
   1   1  20      114.93      150.13     14.76 o 
   2   1  20        0.81       -8.83      8.61 o 
   3   1  20      404.12      405.92     18.62 o 
   4   1  20      300.70      297.59     16.96 o 
   5   1  20      500.04      498.09     16.64 o 
   6   1  20        0.82       -3.37      8.12 o 
   7   1  20       72.48       75.93     10.84 o 
   8   1  20        0.71      -16.67     11.11 o 
   9   1  20       82.00       67.86     11.20 o 
  10   1  20        0.52      -13.63      9.09 o 
   0   2  20      167.67      199.38     21.97 o 
   1   2  20       22.86       19.40     10.65 o 
   2   2  20      738.99      761.70     19.62 o 
   3   2  20      227.41      243.91     17.38 o 
   4   2  20      170.21      195.25     12.82 o 
   5   2  20      108.52      109.73     11.42 o 
   6   2  20      366.23      340.10     14.84 o 
   7   2  20       65.94       69.00      9.49 o 
   8   2  20       10.31        4.25      8.21 o 
   9   2  20      101.75      105.80     12.23 o 
  10   2  20       19.84        7.05     10.29 o 
   1   3  20      138.77      147.50     10.06 o 
   2   3  20      342.65      337.48     13.99 o 
   3   3  20       29.79       38.88      9.31 o 
   4   3  20       44.79       46.94      7.58 o 
   5   3  20      131.02      148.69     10.80 o 
   6   3  20       47.13       26.25      8.34 o 
   7   3  20        5.08      -11.16      7.44 o 
   8   3  20      144.16      143.36     11.45 o 
   9   3  20      145.25      139.82     20.58 o 
   0   4  20      510.65      509.52     19.30 o 
   1   4  20        0.55        0.52      5.52 o 
   2   4  20        0.05       -5.63      5.77 o 
   3   4  20       14.60        8.53      6.56 o 
   4   4  20        9.35       19.58     10.64 o 
   5   4  20        0.02        4.74      9.94 o 
   6   4  20        0.00      -12.62      8.42 o 
   7   4  20       93.06      100.30     11.05 o 
   8   4  20       16.45        8.81     10.33 o 
   1   5  20       69.38       69.29      8.59 o 
   2   5  20       42.05       30.74      7.50 o 
   3   5  20       54.26       43.35     13.91 o 
   4   5  20        0.00      -15.35     10.23 o 
   5   5  20       15.92       17.49     17.13 o 
   6   5  20        0.07      -19.13     21.60 o 
   7   5  20        1.66      -18.58     19.46 o 
   0   6  20      166.82      149.51     15.79 o 
   1   6  20       34.57       46.75      8.64 o 
   2   6  20        0.33       -9.74      8.51 o 
   3   6  20       10.73       18.33      8.98 o 
   4   6  20       35.54       20.83     10.46 o 
   1   1  21       28.03       11.21     10.77 o 
   2   1  21       39.10       36.02     11.61 o 
   3   1  21        2.41       -7.48     10.11 o 
   4   1  21        0.71      -14.53     10.80 o 
   5   1  21      495.11      489.40     20.89 o 
   6   1  21      204.32      187.86     12.30 o 
   7   1  21      141.89      136.38     12.98 o 
   8   1  21        0.02      -13.44     10.33 o 
   9   1  21       13.27        6.22      8.98 o 
  10   1  21       19.51        1.02     11.49 o 
   0   2  21        0.34       -3.30     13.61 o 
   1   2  21       47.51       42.02     11.16 o 
   2   2  21       58.75       57.79      9.64 o 
   3   2  21      170.42      181.56     11.77 o 
   4   2  21       84.67       81.34     10.96 o 
   5   2  21      104.45      135.27     12.45 o 
   6   2  21       52.41       54.77     10.75 o 
   7   2  21       81.70       74.80      9.63 o 
   8   2  21      131.28      127.45     11.17 o 
   9   2  21        5.30       -4.10      9.53 o 
   1   3  21       51.75       55.76      9.39 o 
   2   3  21      162.97      171.36     11.97 o 
   3   3  21        2.60       -2.66      7.98 o 
   4   3  21       62.45       52.87      7.71 o 
   5   3  21        8.42       -7.00      7.20 o 
   6   3  21        8.71        3.35      7.60 o 
   7   3  21      296.84      288.58     12.91 o 
   8   3  21       15.06       23.54      9.00 o 
   9   3  21       21.91       11.87      9.38 o 
   0   4  21        6.33       10.66      8.25 o 
   1   4  21        6.64        7.90      5.67 o 
   2   4  21       24.36       18.96      6.92 o 
   3   4  21        0.58       -2.40      6.05 o 
   4   4  21       73.53       89.01     10.53 o 
   5   4  21      289.32      283.47     12.82 o 
   6   4  21      168.84      174.44     14.59 o 
   7   4  21      194.09      169.54     12.96 o 
   1   5  21        4.35       -8.47      8.75 o 
   2   5  21       38.39       15.00     13.53 o 
   3   5  21       33.84       17.22     10.17 o 
   4   5  21        2.86        1.05     11.54 o 
   5   5  21        4.53       -2.36     19.24 o 
   6   5  21       12.79       11.35     29.06 o 
   0   6  21        0.56       21.90     29.50 o 
   1   6  21       24.52        7.60      9.10 o 
   2   6  21       11.84        3.30      8.93 o 
   0   0  22      332.69      310.13     32.07 o 
   1   0  22      183.41      205.71     22.55 o 
   2   0  22      171.46      182.83     20.34 o 
   3   0  22     1613.61     1535.36     50.92 o 
   4   0  22       86.44      105.06     19.40 o 
   5   0  22       91.46       65.77     23.30 o 
   6   0  22       47.82       65.68     19.55 o 
   7   0  22       22.76       -2.80     17.12 o 
   8   0  22        6.14      -11.24     31.74 o 
   9   0  22       33.33        6.64     17.03 o 
   1   1  22       58.30       68.04     12.40 o 
   2   1  22        3.91        4.81      8.77 o 
   3   1  22       25.81       22.43     11.35 o 
   4   1  22       25.39       26.90     12.15 o 
   5   1  22       65.69       77.84     13.78 o 
   6   1  22       39.97       36.08     12.55 o 
   7   1  22       42.15       44.83     17.57 o 
   8   1  22       24.95        6.01     12.79 o 
   9   1  22       10.49        4.98     17.12 o 
   0   2  22       15.09        6.63     14.42 o 
   1   2  22      360.83      381.14     17.77 o 
   2   2  22       12.02       11.04     10.77 o 
   3   2  22       46.01       38.94      9.97 o 
   4   2  22      283.07      294.16     14.14 o 
   5   2  22       48.68       51.98     11.49 o 
   6   2  22      257.14      251.97     14.18 o 
   7   2  22       61.32       53.22      9.33 o 
   8   2  22        0.14      -13.71      9.72 o 
   9   2  22        7.95       -9.00      9.83 o 
   1   3  22        9.46        3.84      7.94 o 
   2   3  22       96.13      106.04     10.12 o 
   3   3  22        8.73       -1.08      8.54 o 
   4   3  22      149.66      169.00     12.52 o 
   5   3  22       12.62       -2.40      8.43 o 
   6   3  22        0.50      -11.33      7.56 o 
   7   3  22        1.61      -11.92      7.95 o 
   8   3  22       23.06        0.11      9.33 o 
   0   4  22      175.59      173.98     15.84 o 
   1   4  22       26.66       16.55      6.59 o 
   2   4  22       21.62       19.58      7.79 o 
   3   4  22        3.50       -3.87      7.71 o 
   4   4  22        9.21       14.31     11.15 o 
   5   4  22       71.34       56.61     14.07 o 
   6   4  22        0.26       -7.15      8.04 o 
   7   4  22        5.70        6.40     10.80 o 
   1   5  22       25.78       16.42     12.21 o 
   2   5  22       10.79       -2.86      7.82 o 
   3   5  22        2.42      -15.89     11.90 o 
   4   5  22        5.58       -2.62     18.02 o 
   5   5  22        0.07       10.76     11.65 o 
   1   1  23       79.02       74.56     12.17 o 
   2   1  23       16.92        9.42      9.82 o 
   3   1  23        0.14       -5.96      8.22 o 
   4   1  23      157.15      167.81     16.40 o 
   5   1  23       36.27       22.91     12.06 o 
   6   1  23       65.49       53.00     13.87 o 
   7   1  23       55.01       31.27     13.23 o 
   8   1  23        1.25      -17.85     11.90 o 
   9   1  23        7.55        3.53     17.22 o 
   0   2  23      402.58      353.38     36.00 o 
   1   2  23      161.66      175.13     15.50 o 
   2   2  23      431.01      404.38     18.39 o 
   3   2  23        1.81        6.46     10.22 o 
   4   2  23        6.87       -1.05      7.63 o 
   5   2  23        1.66       -1.86      9.18 o 
   6   2  23        4.04      -12.64      8.43 o 
   7   2  23       32.94        6.84     11.72 o 
   8   2  23       30.29       12.71     15.54 o 
   1   3  23       26.17       29.25      9.12 o 
   2   3  23        0.56        0.33      9.73 o 
   3   3  23       23.89       38.69      9.59 o 
   4   3  23       19.17       27.05     14.82 o 
   5   3  23        0.04        8.16     13.75 o 
   6   3  23       58.11       50.56      9.60 o 
   7   3  23        0.20      -11.12      7.41 o 
   0   4  23       17.60        0.73      8.23 o 
   1   4  23       17.49       18.56      6.73 o 
   2   4  23       47.51       57.92     15.40 o 
   3   4  23      110.17      129.54     11.66 o 
   4   4  23        2.03       -3.23      9.24 o 
   5   4  23      310.08      356.25     14.65 o 
   6   4  23       84.64      125.50     16.28 o 
   1   5  23        5.08       -7.62     11.66 o 
   2   5  23       13.88        2.57     15.92 o 
   3   5  23       61.07       25.25     21.74 o 
   0   0  24      282.19      283.46     31.89 o 
   1   0  24      675.08      615.87     31.79 o 
   2   0  24        0.51        4.57     20.71 o 
   3   0  24       19.48       32.12     13.36 o 
   4   0  24       45.66       39.07     37.72 o 
   5   0  24       89.54      108.64     21.95 o 
   6   0  24       37.80       29.80     17.14 o 
   7   0  24        0.02      -18.06     19.01 o 
   8   0  24        5.82        0.48     20.36 o 
   1   1  24        2.04       -7.36      9.34 o 
   2   1  24       73.81       90.53     12.67 o 
   3   1  24      178.49      177.43     15.56 o 
   4   1  24       33.98       15.95     12.21 o 
   5   1  24       32.16       15.49     12.08 o 
   6   1  24        0.01      -15.73     10.49 o 
   7   1  24       10.39      -18.62     12.41 o 
   8   1  24        5.89      -15.85     16.22 o 
   0   2  24       19.91        8.08     13.90 o 
   1   2  24        2.55        0.87      9.69 o 
   2   2  24      106.36      132.90     15.20 o 
   3   2  24       49.64       53.73     14.29 o 
   4   2  24        7.48        0.43     11.58 o 
   5   2  24      131.56      160.62     13.74 o 
   6   2  24       34.80       25.71     10.09 o 
   7   2  24        6.78        3.36     10.20 o 
   1   3  24       16.87        9.02      9.34 o 
   2   3  24       26.15       16.69      8.63 o 
   3   3  24        0.23       -6.11     10.49 o 
   4   3  24        7.38        4.39     10.91 o 
   5   3  24       98.17       90.84     10.40 o 
   6   3  24       18.80        0.32     15.44 o 
   0   4  24      139.31      150.68     11.79 o 
   1   4  24       30.72       23.88      7.17 o 
   2   4  24        3.91       -0.13      7.86 o 
   3   4  24       32.27        5.55     11.63 o 
   4   4  24        3.66        0.56     13.17 o 
   5   4  24        7.04        8.30     19.37 o 
   1   5  24       39.60       14.66     11.83 o 
   1   1  25      102.63       92.21     13.18 o 
   2   1  25        0.02       -0.25      9.72 o 
   3   1  25       35.38       20.81      9.22 o 
   4   1  25        0.67       -9.85     12.34 o 
   5   1  25        4.66      -15.28     10.18 o 
   6   1  25        1.34      -15.17     10.11 o 
   7   1  25       58.40       44.15     15.62 o 
   0   2  25        8.24       14.63     14.42 o 
   1   2  25        0.03       -6.24      9.71 o 
   2   2  25       91.86      113.90     18.20 o 
   3   2  25        7.34        7.96     10.56 o 
   4   2  25        0.01       10.48     29.28 o 
   5   2  25        5.55      -16.78     11.19 o 
   6   2  25       24.96       -6.97     14.11 o 
   1   3  25        0.14      -15.83     10.64 o 
   2   3  25       26.07       30.66     11.02 o 
   3   3  25       18.48        8.95     15.42 o 
   4   3  25       38.88       46.98     15.06 o 
   5   3  25        0.00        6.45     14.12 o 
   0   4  25        7.86        6.45     13.96 o 
   1   4  25       14.38       16.64      8.07 o 
   2   4  25        1.62        5.72     12.62 o 
   3   4  25        0.75       13.94      9.12 o 
   0   0  26       55.00       71.18     26.58 o 
   1   0  26        1.62        0.81     14.16 o 
   2   0  26       85.29       62.34     17.92 o 
   3   0  26       15.17       13.98     25.17 o 
   4   0  26      118.24      156.93     37.94 o 
   5   0  26      122.65      110.43     23.52 o 
   6   0  26       36.51       34.97     19.01 o 
   1   1  26       17.38        3.74      9.88 o 
   2   1  26        0.27        5.55     11.85 o 
   3   1  26       13.46       12.55     17.31 o 
   4   1  26       11.21       -9.82      9.05 o 
   5   1  26       11.81      -16.83     11.22 o 
   6   1  26       27.28        0.25     16.72 o 
   0   2  26       61.95       59.68     17.73 o 
   1   2  26       20.15       11.49     10.74 o 
   2   2  26        1.40      -12.25      9.48 o 
   3   2  26       10.10       14.18     11.85 o 
   4   2  26       27.17       13.25     15.47 o 
   5   2  26       23.57       22.67     17.21 o 
   1   3  26        6.40      -10.88      9.71 o 
   2   3  26       24.23       19.13     16.86 o 
   3   3  26       10.52       21.50     21.70 o 
   4   3  26       35.68       24.97     11.97 o 
   0   4  26        0.94       29.63     13.66 o 
   1   4  26       16.20        7.32     18.18 o 
   1   1  27        0.06        2.69      9.44 o 
   2   1  27        0.49      -14.80     10.89 o 
   3   1  27       30.11       20.15     13.94 o 
   4   1  27        0.89       -7.78     19.85 o 
   5   1  27       23.77       -2.92     12.22 o 
   0   2  27       12.14       16.72     15.50 o 
   1   2  27        8.58      -14.05     11.11 o 
   2   2  27       12.09       12.64     13.42 o 
   3   2  27        0.00       15.78     11.77 o 
   4   2  27        6.38       -3.76     16.40 o 
   1   3  27       17.35       -1.84     10.68 o 
   2   3  27        3.67      -14.85     13.33 o 
   0   0  28        0.01       -7.88     20.19 o 
   1   0  28        0.01      -20.07     13.99 o 
   2   0  28        2.09       -7.27     41.51 o 
   3   0  28        0.15       -6.20     39.03 o 
   4   0  28       12.24       21.80     42.60 o 
   1   1  28       12.52       -2.19      9.72 o 
   2   1  28        4.36       -7.30      9.90 o 
   3   1  28        0.00       17.60     24.74 o 
   0   2  28        0.97       -8.42     14.77 o 
   1   2  28       25.22       27.48     11.89 o 
   2   2  28        3.68       -0.86     11.50 o 
                                                 
